# Supplementary material for: Compatible topologies and parameters for NMR structure determination of carbohydrates by simulated annealing
Source: PLoS One. 2017 Dec 12;12(12):e0189700. doi: 10.1371/journal.pone.0189700 (PMC5726640; doi:10.1371/journal.pone.0189700)
Supplement: S1 File — (ZIP) [file pone.0189700.s001.zip]

Archive with 2 entries (2 files):
- carbohydrate-nmr.param
- carbohydrate-nmr.top
