# Supplementary material for: Compatible topologies and parameters for NMR structure determination of carbohydrates by simulated annealing
Source: PLoS One. 2017 Dec 12;12(12):e0189700. doi: 10.1371/journal.pone.0189700 (PMC5726640; doi:10.1371/journal.pone.0189700)
Supplement: S1 File — (ZIP) [file pone.0189700.s001.zip › carbohydrate-nmr.param]

remarks file toppar/carbohydrate.param
REMARKS Parameter file for pyranose sugars for crystallographic
remarks structure determination. 
remarks

REMARKS Bill Weis 10-July-1988
REMARKS Additions for atom type combinations not covered in PARAM19X.PRO.
REMARKS Needed additions are for ether oxygen and aliphatic carbon in all-atom
REMARKS representation used for sugars (type CC).  Ditto for type HA.
REMARKS Values from J. Brady glucose parameters unless noted.
REMARKS These should be sufficient for refinement.  

REMARKS Additions 6-March-1992 Bill Weis
REMARKS New atom types CCA, CCE,  OA for the C1 & O1 positions to account 
REMARKS for different bond and angle values due to the anomeric effect.
REMARKS More accurate equilibrium values for bond angle around this oxygen 
REMARKS in glycosidic linkages.  CCE for equatorial O1, CCA for 
REMAKRS axial O1.   For free sugar, keep OH1 as O1 atomtype; changed to OA
REMARKS for linkages. 
REMARKS References: G.A. Jeffrey (1990) Acta Cryst B46, 89-103; 
REMARKS K. Hirotsu & A.Shimada, (1974) Bull. Chem. Soc. Japan, 47, 1872-1879.

REMARKS  This set has been modified to be roughly consistent with
REMARKS  the csd-derived protein parameters of Engh and Huber.
REMARKS  New atom type CC6 for exocyclic 6 carbon
REMARKS  Bill Weis 5/11/92

{all bond energy changed to 1000.0 like proteins}
{all angle,improper energy changed to 500.0 like proteins}
{all dihed energy changed to 2.0 like proteins}

set message ? end eval ($old_message=$result) set echo ? end eval ($old_echo=$result)
set message=off echo=off end

checkversion 1.3


{bond force constants 6x previous.  
  Some adjustments made to equilbrium values }
bond CC   OE     1000.0    1.438 ! closer to crystal structures
bond CCE  OE     1000.0    1.428 
bond CCA  OE     1000.0    1.419 
bond CC   CC     1000.0    1.526 ! adjusted to Jeffries
bond CC   CC6    1000.0    1.516 
bond CCE  CC     1000.0    1.526
bond CCA  CC     1000.0    1.526
bond CC   HA     1000.0    1.099 
bond CC6  HA     1000.0    1.099 
bond CCE  HA     1000.0    1.099 
bond CCA  HA     1000.0    1.099 
bond CC   OH1    1000.0    1.420 
bond CC6  OH1    1000.0    1.420
bond CCE  OH1    1000.0    1.385  !force constant as for other exocylic OH
bond CCA  OH1    1000.0    1.398  !  "       "    "   "    "     "      "
bond CCE  OA     1000.0    1.385  !  "       "    "   "    "     "      "
bond CCA  OA     1000.0    1.398  !  "       "    "   "    "     "      "
{ Note elongated non-anomeric C-O bond for bridges }
bond CC   OA     1000.0    1.44   !force constant as for other exocylic OH
bond CC6  OA     1000.0    1.44 
bond CC   NH1    1000.0    1.45   !as extended atom carbon-N
bond CCE  NH1    1000.0    1.45   !as extended atom carbon-N
bond CCA  NH1    1000.0    1.45   !as extended atom carbon-N
bond CC   C      1000.0    1.52   !"    "       "     "   -C
bond CCE  C      1000.0    1.52
bond CCA  C      1000.0    1.52
                 
{Angle force constants increased 10x, except angle around bridging 
  link oxygen increased 5x }
angle H    OH1  CC    500.0   109.35
angle H    OH1  CC6   500.0   109.35 
angle H    OH1  CCE   500.0   109.35
angle H    OH1  CCA   500.0   109.35
angle HA   CC   HA    500.0   107.85
angle HA   CC6  HA    500.0   107.85
angle HA   CC   CC    500.0   108.72
angle HA   CC6  CC    500.0   108.72 
angle HA   CC   CC6   500.0   108.72
angle HA   CC   CCE   500.0   108.72
angle HA   CC   CCA   500.0   108.72
angle HA   CCE  CC    500.0   108.72
angle HA   CCA  CC    500.0   108.72
angle HA   CC   OH1   500.0   109.89
angle HA   CC6  OH1   500.0   109.89 
angle HA   CCE  OH1   500.0   109.89
angle HA   CCA  OH1   500.0   109.89
angle HA   CC   OA    500.0   109.89
angle HA   CC6  OA    500.0   109.89 
angle HA   CCE  OA    500.0   109.89
angle HA   CCA  OA    500.0   109.89
angle HA   CC   OE    500.0   107.24
angle HA   CCE  OE    500.0   107.24
angle HA   CCA  OE    500.0   107.24
angle CC   CC   CC    500.0   110.40
angle CC   CC   CC6   500.0   112.50
angle CCE  CC   CC    500.0   110.40
angle CCA  CC   CC    500.0   110.40
angle CC   CC6  OH1   500.0   111.20 
angle CC   CCE  OH1   500.0   109.70
angle CC   CCA  OH1   500.0   109.70
angle CCE  CC   OH1   500.0   109.70
angle CCA  CC   OH1   500.0   109.70
angle CC   CC   OH1   500.0   109.70
angle CC   CC   OE    500.0   110.00
angle CC6  CC   OE    500.0   107.20 
angle CC   CCE  OE    500.0   110.00
angle CC   CCA  OE    500.0   110.00
angle CC   CC   OA    500.0   109.70
angle CC   CC6  OA    500.0   109.70 !guess for 1-6 links 
angle CC   CCE  OA    500.0   109.70
angle CC   CCA  OA    500.0   109.70
angle CCE  CC   OA    500.0   109.70
angle CCA  CC   OA    500.0   109.70
!angle OE   CC   OH1   500.0   111.55
!angle OE   CC   OE    500.0   110.70
{ C5 - O5 - C1 }      
angle CC   OE   CCE   500.0   112.0
angle CC   OE   CCA   500.0   114.0
{ O5 - C1 - O1 }      
angle OE   CCE  OH1   500.0   108.0
angle OE   CCE  OA    500.0   108.0
angle OE   CCA  OH1   500.0   112.1 
angle OE   CCA  OA    500.0   112.1 
{ bridge angle - note a fairly large spread in the literature, axial
  generally smaller than equatorial.  Increased only 5x to reflect 
  limited data}
angle CCE  OA   CC    500.0    116.
angle CCA  OA   CC    500.0    115.
angle CCE  OA   CC6   500.0    116.
!angle CCA  OA   CC6   500.0    115.
angle CCA  OA   CC6   500.0    111.5  !alpha 1,6 link 
angle O    C    CC    500.0     120.       !Mo & Jensen, Acta B, 31, 2867 (1975), 8/30/93
angle C    CC   HA    500.0     109.5      !  8/30/93

{ The following are guesses, generally by analogy to extended atom Carbons. }
{ Note equilibrium values not based on crystal structures.                  }
angle CC   CC   NH1   500.0     110.0
angle CCE  CC   NH1   500.0     110.0
angle CCA  CC   NH1   500.0     110.0
angle CC   CCE  NH1   500.0     110.0
angle CC   CCA  NH1   500.0     110.0
angle HA   CC   NH1   500.0     109.5
angle HA   CCE  NH1   500.0     109.5
angle HA   CCA  NH1   500.0     109.5
angle CC   NH1  H     500.0     120.0
angle CCE  NH1  H     500.0     120.0
angle CCA  NH1  H     500.0     120.0
angle CC   NH1  C     500.0     120.0
angle CCE  NH1  C     500.0     120.0
angle CCA  NH1  C     500.0     120.0
angle NH1  CC   OE    500.0     110.7 !A complete guess
angle NH1  CCE  OE    500.0     110.7 !A complete guess
angle NH1  CCA  OE    500.0     110.7 !A complete guess
angle NH1  C    CC    500.0     117.5
angle C    CCE  OH1   500.0     109.5 !A complete guess for SIA O2
angle C    CCA  OH1   500.0     109.5 !A complete guess for SIA O2
angle C    CCE  OA    500.0     109.5 !A complete guess for SIA O2
angle C    CCA  OA    500.0     109.5 !A complete guess for SIA O2
angle O    C    CCE   500.0     121.5
angle O    C    CCA   500.0     121.5
angle C    CCE  HA    500.0     109.5
angle C    CCA  HA    500.0     109.5
{ This is (360-the usual OC-C-OC angle of 122.5)/2 }
angle CCE  C    OC    500.0     118.75
angle CCA  C    OC    500.0     118.75
{ Use the same angles to HA in the C1 position of NANA }
angle C    CCE  OE    500.0     107.24
angle C    CCA  OE    500.0     107.24
angle C    CCE  CC    500.0     108.72
angle C    CCA  CC    500.0     108.72

dihedral  X    CC    CC    X      2.0  3   0.0
dihedral  X    CC    CC6   X      2.0  3   0.0 
dihedral  X    CCE   CC    X      2.0  3   0.0
dihedral  X    CCA   CC    X      2.0  3   0.0
dihedral  X    CC    OH1   X      2.0  3   0.0
dihedral  X    CC6   OH1   X      2.0  3   0.0 
dihedral  X    CCE   OH1   X      2.0  3   0.0
dihedral  X    CCA   OH1   X      2.0  3   0.0
dihedral  X    CC    OA    X      2.0  3   0.0
dihedral  X    CC6   OA    X      2.0  3   0.0 
dihedral  X    CCE   OA    X      2.0  3   0.0
dihedral  X    CCA   OA    X      2.0  3   0.0
dihedral  X    CC    OE    X      2.0  3   0.0
dihedral  X    CCE   OE    X      2.0  3   0.0
dihedral  X    CCA   OE    X      2.0  3   0.0
{ The following are guesses, generally by analogy to extended atom Carbons }
dihedral  HA   CC    NH1   H      2.0     3  180.0 !for NAG and NANA
dihedral  X    CC    NH1   X      2.0     3    0.0 !beta link to Asn Nd1
dihedral  X    CCE   NH1   X      2.0     3    0.0 !beta link to Asn Nd1
dihedral  X    CCA   NH1   X      2.0     3    0.0 !beta link to Asn Nd1
dihedral  X    C     CCE   X      2.0     3    0.0
dihedral  X    C     CCA   X      2.0     3    0.0
dihedral  X    C     CC    X      2.0     3    0.0 ! N-acetyl in NAG, 8/30/93
dihedral CC    NH1   C     CC     2.0     2    0.0 ! peptide plane in NAG
                                                   !   guess - PDA 8/99


{ These high force constants maintain chiral centers on the rings }
improper  CC   X     X     CC   500.0    0  35.26439 
improper  CCE  X     X     CC   500.0    0  35.26439 
improper  CCA  X     X     CC   500.0    0  35.26439 
improper  OH1  X     X     CC   500.0    0  35.26439 
improper  OH1  X     X     CCE  500.0    0  35.26439 
improper  OH1  X     X     CCA  500.0    0  35.26439 
improper  OA   X     X     CC   500.0    0  35.26439 
improper  OA   X     X     CCE  500.0    0  35.26439 
improper  OA   X     X     CCA  500.0    0  35.26439 
improper  CC   X     X     OE   500.0    0  35.26439 
improper  CCE  X     X     OE   500.0    0  35.26439 
improper  CCA  X     X     OE   500.0    0  35.26439
{ This is as other acids }
improper  C    X     X     CCE  500.0    0   0.0 !NANA acid planarity
improper  C    X     X     CCA  500.0    0   0.0 !NANA acid planarity

{new by Yingang Feng}
improper  HA  OE   OH1  CC     500.00    0  67.6 {alpha-D C1}
improper  HA  OH1  OE   CC     500.00    0  67.7 {beta-D C1}
improper  C   OH1  OE   CC     500.00    0  67.7 {SIA alpha-L C2}
improper  HA  OH1  CCA  CC     500.00    0  66.8 {MAN,FUC C2}
improper  HA  OH1  CCE  CC     500.00    0  66.8
improper  HA  OA   CCA  CC     500.00    0  66.8
improper  HA  OA   CCE  CC     500.00    0  66.8
improper  HA  CCA  OH1  CC     500.00    0  66.8 {GLC,GLA,FCA,XYP C2}
improper  HA  CCE  OH1  CC     500.00    0  66.8
improper  HA  CCA  OA   CC     500.00    0  66.8 
improper  HA  CCE  OA   CC     500.00    0  66.8
improper  HA  HA   CCE  CC     500.00    0  70.3 {SIA C3}
improper  HA  HA   CCA  CC     500.00    0  70.3
improper  HA  OH1  CC   CC     500.00    0  66.9 {MAN,GLC,GLA,NAG,FCA,XYP C3} {A2G,FCA,SIA C4} {SIA C7,C8}
improper  HA  OA   CC   CC     500.00    0  66.9
improper  HA  CC   OH1  CC     500.00    0  66.8 {FUC C3} {MAN,GLC,GLA,NAG,FUC,XYP C4}
improper  HA  CC   OA   CC     500.00    0  66.8
improper  HA  CC   OE   CC6    500.00    0  66.8 {MAN,GLC,GLA,NAG,FCA C5}
improper  HA  OE   CC   CC6    500.00    0  66.8 {FUC C5}
improper  HA  HA   OH1  CC     500.00    0  70.3 {GLC,GLA,MAN,NAG,A2G C6}
improper  HA  HA   OA   CC     500.00    0  70.3
improper  HA  CCA  NH1  CC     500.00    0  66.8 {NAG,A2G C2}
improper  HA  CCE  NH1  CC     500.00    0  66.8
improper  HA  CC   NH1  CC     500.00    0  66.8 {SIA C5}
improper  HA  CC   CC   OE     500.00    0  66.8 {SIA C6}
improper  HA  HA   CC   OH1    500.00    0  70.3 {SIA C9}
improper  HA  HA   OE   CC     500.00    0  70.3 {XYP C5}

improper  NH1 CCE  H    C      500.00    0   0.0 {B1N}
improper  HA  NH1  OE   CC     500.00    0  67.7 {B1N beta-D C1}
improper  HA  OA   OE   CC     500.00    0  67.7 {B12,B14,A12L,A13L,A14L,A16L beta-D C1}
improper  HA  OE   OA   CC     500.00    0  67.6 {A12,A13,A14,A16,B12L,B14L alpha-D C1}

improper  C   CC   NH1  O      500.00    0  0 {NAG,SIA planar}
improper  NH1 C    CC   H      500.00    0  0 {NAG,SIA planar}
improper  CC  NH1  C    CC     500.00    0  180.0 {NAG,SIA trans peptide}

{Asn-NAG}
ANGLe  CH2E C    NH1     500.00    116.3225 {Asn CB-CG-ND2}
IMPRoper  C   CH2E O    NH1    500.00    0  0.0124 {Asn CG-CB-OD1-ND2}

{Ser,Thr-Sugar}
bond CH2E  OA     1000.0    1.44 {Ser CB-OG}
bond CH1E  OA     1000.0    1.44 {Thr CB-OG1}
angle  CH1E CH2E OA      500.00    111.0593 {Ser CA-CB-OG}
angle  CH1E CH1E OA      500.00    109.6000 {Thr CA-CB-OG1}
angle  HA   CH2E OA      500.00    108.6930 {Ser HB1,2-CB-OG}
angle  HA   CH1E OA      500.00    108.6930 {Thr HB-CB-OG1}
angle  CH3E CH1E OA      500.00    109.3000 {Thr CG2-CB-OG1}
angle  CCA  OA   CH2E    500.00    111.5 {Ser CB-OG-C1}
angle  CCE  OA   CH2E    500.00    111.5 {Ser CB-OG-C1}
angle  CCA  OA   CH1E    500.00    111.5 {Thr CB-OG1-C1}
angle  CCE  OA   CH1E    500.00    111.5 {Thr CB-OG1-C1}
improper  HA   HA   CH1E OA     500.00    0  -69.8494 {Ser CB}
improper  CH3E OA   CH1E HA     500.00    0  66.1521 {Thr CB}
improper  HA   OE   OA   CC     500.00    0  67.6 {alpha C1}
improper  HA   OA   OE   CC     500.00    0  67.7 {beta C1}
dihedral  NH1  CH1E CH2E OA    2   3   0.0 {Ser Chi1}
dihedral  NH3  CH1E CH2E OA    2   3   0.0 {Nter-Ser Chi1}
dihedral  CH1E CH2E OA   CCA   2   3   0.0 {Ser Chi2}
dihedral  CH1E CH2E OA   CCE   2   3   0.0 {Ser Chi2}
!dihedral  CH2E OA   CCA  HA    2   3   0.0 {Ser-sugar ?duplacted with X    CCA   OA    X}
!dihedral  CH2E OA   CCE  HA    2   3   0.0 {Ser-sugar ?duplacted with X    CCE   OA    X}
dihedral  NH1  CH1E CH1E OA    2   3   0.0 {Thr Chi1}
dihedral  NH3  CH1E CH1E OA    2   3   0.0 {Nter-Thr Chi1}
dihedral  CH1E CH1E OA   CCA   2   3   0.0 {Thr Chi2}
dihedral  CH1E CH1E OA   CCE   2   3   0.0 {Thr Chi2}
!dihedral  CH1E OA   CCA  HA    2   3   0.0 {Thr-sugar ?duplacted with X    CCA   OA    X}
!dihedral  CH1E OA   CCE  HA    2   3   0.0 {Thr-sugar ?duplacted with X    CCE   OA    X}

{CYS-Sugar}
bond  CCA   S   1000.0 1.822  {Cys SG-C1}
bond  CCE   S   1000.0 1.822  {Cys SG-C1}
angle CH2E  S    CCA     500.00 100.00 {Cys CB-SG-C1}
angle CH2E  S    CCE     500.00 100.00 {Cys CB-SG-C1}
angle S     CCA  CC      500.00 113.00 {Cys SG-C1-C2}
angle S     CCA  OE      500.00 120.00 {Cys SG-C1-O5}
angle S     CCA  HA      500.00 107.90 {Cys SG-C1-H1}
angle S     CCE  CC      500.00 113.00 {Cys SG-C1-C2}
angle S     CCE  OE      500.00 120.00 {Cys SG-C1-O5}
angle S     CCE  HA      500.00 107.90 {Cys SG-C1-H1}
dihedral  CH1E CH2E S   CCA   2   3   0.0 {Cys Chi2}
dihedral  CH1E CH2E S   CCE   2   3   0.0 {Cys Chi2}
dihedral  CH2E S   CCA  HA    2   3   0.0 {Cys-Sugar}
dihedral  CH2E S   CCE  HA    2   3   0.0 {Cys-Sugar}
improper  HA   OE   S    CC     500.00    0  65.3 {alpha C1}
improper  HA   S    OE   CC     500.00    0  65.3 {beta C1}


!!for use with:
!!NBXMOD=5  ATOM CDIEL SHIFT vswitch
!!   CUTNB=8.0  CTOFNB=7.5  CTONNB=6.5  EPS=1.0  E14FAC=0.4  WMIN=1.5

!NONBonded  HA      0.0045    2.6157   0.0045   2.6157
NONBonded  CC      0.0903    3.2072   0.0903   3.2072
NONBonded  CC6     0.0903    3.2072   0.0903   3.2072
NONBonded  CCE     0.0903    3.2072   0.0903   3.2072
NONBonded  CCA     0.0903    3.2072   0.0903   3.2072
NONBonded  OE      0.1591    2.8509   0.1591   2.8509
NONBonded  OA      0.1591    2.8509   0.1591   2.8509

set message=$old_message echo=$old_echo end
