# Supplementary material for: Compatible topologies and parameters for NMR structure determination of carbohydrates by simulated annealing
Source: PLoS One. 2017 Dec 12;12(12):e0189700. doi: 10.1371/journal.pone.0189700 (PMC5726640; doi:10.1371/journal.pone.0189700)
Supplement: S1 File — (ZIP) [file pone.0189700.s001.zip › carbohydrate-nmr.top]

REMARKS toppar/carbohydrate.top {pyranose sugar toplogoy for crystallographic
remarks structure determination}
REMARKS for use with carbohydrate.param and protein_rep.param parameters 
REMARKS for N-linked glycans
REMARKS ==========================================================

REMARKS ----------------------------------------------------------
REMARKS Currently supported carbohydrates and their anomers:
REMARK (codes in parenthesis are commonly used alternatives - currently not recognized by CNS):
REMARKS GLC:       alpha-D-glucopyranose
REMARKS BGC:       beta -D-glucopyranose  

REMARKS GLA:       alpha-D-galactopyranose
REMARKS GAL (GLB): beta- D-galactopyranose

REMARKS MAN:       alpha-D-mannopyranose
REMARKS BMA:       beta -D-mannopyronose

REMARKS NDG:       2-N-acetyl-alpha-D-glucopyranose
REMARKS A2G:       2-N-acetyl-alpha-D-glucopyranose, different stereochemistry at C4
REMARKS NAG:       2-N-acetyl-beta-D-glucopyranose

REMARKS FUC:       alpha-L-fucopyranose
REMARKS FUL:       beta -L-fucopyranose

REMARKS FCA:       alpha-D-fucopyranose
REMARKS FCB:       beta -D-fucopyranose

REMARKS SIA:       alpha-N-acetyl neuraminic acid

REMARKS XYP:       beta-D-xylopyranose

REMARKS ----------------------------------------------------------
REMARKS Links

REMARKS B1N: N-linked glycan beta link from NAG and NDG to ASN (asparagine)
!            note: PDB files with unusual NDG to ASN links are likely incorrect assignments 
!            they will be forced into the beta anomer by the B1N link.

REMARKS B12: beta(1,2)  link from BGC, GAL, BMA, NAG, FCB, XYP to any
REMARKS B14: beta(1,4)  link from BGC, GAL, BMA, NAG, FCB, XYP to any
REMARKS A12: alpha(1,2) link from GLC, GLA, MAN, NDG, A2G, FCA to any
REMARKS A13: alpha(1,3) link from GLC, GLA, MAN, NDG, A2G, FCA to any
REMARKS A14: alpha(1,4) link from GLC, GLA, MAN, NDG, A2G, FCA to any
REMARKS A16: alpha(1,6) link from GLC, GLA, MAN, NDG, A2G, FCA to any

REMARKS B12L: beta(1,2)  link from FUL to any
REMARKS B14L: beta(1,4)  link from FUL to any
REMARKS A12L: alpha(1,2) link from FUC to any
REMARKS A13L: alpha(1,3) link from FUC to any
REMARKS A14L: alpha(1,4) link from FUC to any
REMARKS A16L: alpha(1,6) link from FUC to any

REMARKS A23: alpha(2,3) link from GAL to SIA
REMARKS A26: alpha(2,6) link from GAL to SIA

{added by Yingang Feng}
REMARKS RAM: alpha-L-rhamnose
REMARKS GXL: alpha-L-galactopyranose
REMARKS B13: beta(1,3)  link from beta-D-sugar to any
REMARKS B13L: beta(1,3)  link from beta-L-sugar to any
REMARKS B16: beta(1,6)  link from beta-D-sugar to any
REMARKS B16L: beta(1,6)  link from beta-L-sugar to any
REMARKS B1S: beta link from C1(D-) to Ser OG.
REMARKS A1S: alpha link from C1(D-) to Ser OG.
REMARKS B1T: beta link from C1(D-) to Thr OG1.
REMARKS A1T: alpha link from C1(D-) to Thr OG1.
REMARKS B1C: beta link from C1(D-) to Cys SG.
REMARKS A1C: alpha link from C1(D-) to Cys SG.
REMARKS B1SL: beta link from C1(L-) to Ser OG.
REMARKS A1SL: alpha link from C1(L-) to Ser OG.
REMARKS B1TL: beta link from C1(L-) to Thr OG1.
REMARKS A1TL: alpha link from C1(L-) to Thr OG1.
REMARKS B1CL: beta link from C1(L-) to Cys SG.
REMARKS A1CL: alpha link from C1(L-) to Cys SG.

! History:
! Bill Weis 10-July-1988:
! Charges taken from John Brady's glucose topology file for ring,
!   others from protein parameter file.
! Idealized values for impropers at ring carbons to allow simple 
!   construction of various anomers/epimers.
! Any other hexose or link can be easily constructed by analogy to these.

! Additions 6-March-1992 Bill Weis for use with PARAM2.CHO
! New atom types CCA, CCE,  OA for the C1 & O1 positions to account
! for different bond and angle values due to the anomeric effect.
! More accurate equilibrium values for bond angle around this oxygen
! in glycosidic linkages.  CCE for equatorial O1, CCA for
! axial O1.   For free sugar, keep OH1 as O1 atomtype; changed to OA
! for linkages.
! References: G.A. Jeffrey (1990) Acta Cryst B46, 89-103;
! K. Hirotsu & A.Shimada, (1974) Bull. Chem. Soc. Japan, 47, 1872-1879.
!
! Additional CC6 atomtype for exocyclic carbon 5/11/92 
! New nomenclature, pairs of anomers for each pyranose sugar, generic links, ATB 12-Dec-2009
!
! added impropers that define anomers using non-hydrogen atoms, ATB 12/06/09
!
! added additional residues: FCA, FCB, A2G, ATB 12/07/09


set message ? end eval ($old_message=$result) set echo ? end eval ($old_echo=$result)
set message=off echo=off end


checkversion 1.3
{Note: v1.3 and v1.2 have different charges for amino acid residues, so patch need modified.}


AUTOGENERATE ANGLES=TRUE END
{*===========================*}
 
{default masses -- only those not in the protein topology protein.top}
MASS   CC    12.01100! carbohydrate carbon
MASS   CC6   12.01100! carbohydrate carbon, exocyclic C6 
MASS   CCE   12.01100! carbohydrate carbon, equatorial C1
MASS   CCA   12.01100! carbohydrate carbon, axial C1
MASS   OE    15.99940! ether oxygen
MASS   OA    15.99940! ether oxygen in glycosidic bond 
MASS   H      1.00800! hydrogen
MASS   HA     1.00800! aliphatic hydrogen

!-------------------------------------------------------------------


RESIdue GLC  !alpha-D-glucopyranose ! alpha-anomer of BGC, ATB 12/06/09
 GROUP
  ATOM C1   TYPE=CCE  CHARge= 0.350   END
  ATOM H1   TYPE=HA   CHARge= 0.100   END
  ATOM O1   TYPE=OH1  CHARge=-0.650   END
  ATOM HO1  TYPE=H    CHARge= 0.400   END
  ATOM C2   TYPE=CC   CHARge= 0.150   END
  ATOM O2   TYPE=OH1  CHARge=-0.650   END
  ATOM H2   TYPE=HA   CHARge= 0.100   END
  ATOM HO2  TYPE=H    CHARge= 0.400   END
  ATOM C3   TYPE=CC   CHARge= 0.150   END
  ATOM H3   TYPE=HA   CHARge= 0.100   END
  ATOM O3   TYPE=OH1  CHARge=-0.650   END
  ATOM HO3  TYPE=H    CHARge= 0.400   END
  ATOM C4   TYPE=CC   CHARge= 0.150   END
  ATOM H4   TYPE=HA   CHARge= 0.100   END
  ATOM O4   TYPE=OH1  CHARge=-0.650   END
  ATOM HO4  TYPE=H    CHARge= 0.400   END
  ATOM C5   TYPE=CC   CHARge= 0.100   END
  ATOM H5   TYPE=HA   CHARge= 0.100   END
  ATOM O5   TYPE=OE   CHARge=-0.400   END
  ATOM C6   TYPE=CC6  CHARge= 0.050   END
  ATOM H61  TYPE=HA   CHARge= 0.100   END
  ATOM H62  TYPE=HA   CHARge= 0.100   END
  ATOM O6   TYPE=OH1  CHARge=-0.650   END
  ATOM HO6  TYPE=H    CHARge= 0.400   END

  BOND C1 O1  
  BOND C1 H1
  BOND O1 HO1
  BOND C1 O5
  BOND C1 C2
  BOND C2 H2 
  BOND C2 O2
  BOND O2 HO2
  BOND C2 C3
  BOND C3 H3
  BOND C3 O3
  BOND O3 HO3
  BOND C3 C4
  BOND C4 H4
  BOND C4 O4
  BOND O4 HO4
  BOND C4 C5
  BOND C5 H5
  BOND C5 C6
  BOND C6 H61
  BOND C6 H62
  BOND C6 O6
  BOND O6 HO6
  BOND C5 O5

  DIHEDRAL C1 C2 C3 C4
  DIHEDRAL C2 C3 C4 C5
  DIHEDRAL C3 C4 C5 O5
  DIHEDRAL C4 C5 O5 C1
  DIHEDRAL C5 O5 C1 C2
  DIHEDRAL O5 C1 C2 C3
  DIHEDRAL H1 C1 O1 HO1
  DIHEDRAL H2 C2 O2 HO2
  DIHEDRAL H3 C3 O3 HO3
  DIHEDRAL H4 C4 O4 HO4
  DIHEDRAL H5 C5 C6 O6
  DIHEDRAL C5 C6 O6 H61

!  IMPRoper C1 H1 O5 C2   ! alpha-anomer
!  IMPRoper C1 O5 O1 C2   ! alpha-anomer definition using non-hydrogen atoms, ATB 12/06/09

!  IMPRoper C2 C1 O2 C3
!  IMPRoper C3 O3 C2 C4
!  IMPRoper C4 C3 O4 C5
!  IMPRoper C5 C6 C4 O5

  IMPRoper H1 O5 O1 C2  {alpha C1}
  IMPRoper H2 C1 O2 C3  {C2}
  IMPRoper H3 O3 C2 C4  {C3}
  IMPRoper H4 C3 O4 C5  {C4}
  IMPRoper H5 C4 O5 C6  {C5}
  IMPRoper H61 H62 O6 C5  !stereo C6

END

RESIdue BGC  !beta-D-glucopyranose ! (formerly called GLC)
 GROUP
  ATOM C1   TYPE=CCE  CHARge= 0.350   END
  ATOM H1   TYPE=HA   CHARge= 0.100   END
  ATOM O1   TYPE=OH1  CHARge=-0.650   END
  ATOM HO1  TYPE=H    CHARge= 0.400   END
  ATOM C2   TYPE=CC   CHARge= 0.150   END
  ATOM O2   TYPE=OH1  CHARge=-0.650   END
  ATOM H2   TYPE=HA   CHARge= 0.100   END
  ATOM HO2  TYPE=H    CHARge= 0.400   END
  ATOM C3   TYPE=CC   CHARge= 0.150   END
  ATOM H3   TYPE=HA   CHARge= 0.100   END
  ATOM O3   TYPE=OH1  CHARge=-0.650   END
  ATOM HO3  TYPE=H    CHARge= 0.400   END
  ATOM C4   TYPE=CC   CHARge= 0.150   END
  ATOM H4   TYPE=HA   CHARge= 0.100   END
  ATOM O4   TYPE=OH1  CHARge=-0.650   END
  ATOM HO4  TYPE=H    CHARge= 0.400   END
  ATOM C5   TYPE=CC   CHARge= 0.100   END
  ATOM H5   TYPE=HA   CHARge= 0.100   END
  ATOM O5   TYPE=OE   CHARge=-0.400   END
  ATOM C6   TYPE=CC6  CHARge= 0.050   END
  ATOM H61  TYPE=HA   CHARge= 0.100   END
  ATOM H62  TYPE=HA   CHARge= 0.100   END
  ATOM O6   TYPE=OH1  CHARge=-0.650   END
  ATOM HO6  TYPE=H    CHARge= 0.400   END

  BOND C1 O1  
  BOND C1 H1
  BOND O1 HO1
  BOND C1 O5
  BOND C1 C2
  BOND C2 H2 
  BOND C2 O2
  BOND O2 HO2
  BOND C2 C3
  BOND C3 H3
  BOND C3 O3
  BOND O3 HO3
  BOND C3 C4
  BOND C4 H4
  BOND C4 O4
  BOND O4 HO4
  BOND C4 C5
  BOND C5 H5
  BOND C5 C6
  BOND C6 H61
  BOND C6 H62
  BOND C6 O6
  BOND O6 HO6
  BOND C5 O5

  DIHEDRAL C1 C2 C3 C4
  DIHEDRAL C2 C3 C4 C5
  DIHEDRAL C3 C4 C5 O5
  DIHEDRAL C4 C5 O5 C1
  DIHEDRAL C5 O5 C1 C2
  DIHEDRAL O5 C1 C2 C3
  DIHEDRAL H1 C1 O1 HO1
  DIHEDRAL H2 C2 O2 HO2
  DIHEDRAL H3 C3 O3 HO3
  DIHEDRAL H4 C4 O4 HO4
  DIHEDRAL H5 C5 C6 O6
  DIHEDRAL C5 C6 O6 H61

!  IMPRoper C1 O5 H1 C2    ! beta-anomer
!  IMPRoper C1 O1 O5 C2    ! beta-anomer definition using non-hydrogen atoms, ATB 12/06/09

!  IMPRoper C2 C1 O2 C3
!  IMPRoper C3 O3 C2 C4
!  IMPRoper C4 C3 O4 C5
!  IMPRoper C5 C6 C4 O5

  IMPRoper H1 O1 O5 C2  {beta C1}
  IMPRoper H2 C1 O2 C3  {C2}
  IMPRoper H3 O3 C2 C4  {C3}
  IMPRoper H4 C3 O4 C5  {C4}
  IMPRoper H5 C4 O5 C6  {C5}
  IMPRoper H61 H62 O6 C5  !stereo C6

END

!-------------------------------------------------------------------

RESIdue GLA  !alpha-D-galactopyranose ! alpha anomer form of GAL, ATB 12/06/09
 GROUP
  ATOM C1   TYPE=CCE  CHARge= 0.350   END
  ATOM H1   TYPE=HA   CHARge= 0.100   END
  ATOM O1   TYPE=OH1  CHARge=-0.650   END
  ATOM HO1  TYPE=H    CHARge= 0.400   END
  ATOM C2   TYPE=CC   CHARge= 0.150   END
  ATOM O2   TYPE=OH1  CHARge=-0.650   END
  ATOM H2   TYPE=HA   CHARge= 0.100   END
  ATOM HO2  TYPE=H    CHARge= 0.400   END
  ATOM C3   TYPE=CC   CHARge= 0.150   END
  ATOM H3   TYPE=HA   CHARge= 0.100   END
  ATOM O3   TYPE=OH1  CHARge=-0.650   END
  ATOM HO3  TYPE=H    CHARge= 0.400   END
  ATOM C4   TYPE=CC   CHARge= 0.150   END
  ATOM H4   TYPE=HA   CHARge= 0.100   END
  ATOM O4   TYPE=OH1  CHARge=-0.650   END
  ATOM HO4  TYPE=H    CHARge= 0.400   END
  ATOM C5   TYPE=CC   CHARge= 0.100   END
  ATOM H5   TYPE=HA   CHARge= 0.100   END
  ATOM O5   TYPE=OE   CHARge=-0.400   END
  ATOM C6   TYPE=CC6  CHARge= 0.050   END
  ATOM H61  TYPE=HA   CHARge= 0.100   END
  ATOM H62  TYPE=HA   CHARge= 0.100   END
  ATOM O6   TYPE=OH1  CHARge=-0.650   END
  ATOM HO6  TYPE=H    CHARge= 0.400   END

  BOND C1 O1  
  BOND C1 H1
  BOND O1 HO1
  BOND C1 O5
  BOND C1 C2
  BOND C2 H2 
  BOND C2 O2
  BOND O2 HO2
  BOND C2 C3
  BOND C3 H3
  BOND C3 O3
  BOND O3 HO3
  BOND C3 C4
  BOND C4 H4
  BOND C4 O4
  BOND O4 HO4
  BOND C4 C5
  BOND C5 H5
  BOND C5 C6
  BOND C6 H61
  BOND C6 H62
  BOND C6 O6
  BOND O6 HO6
  BOND C5 O5

  DIHEDRAL C1 C2 C3 C4
  DIHEDRAL C2 C3 C4 C5
  DIHEDRAL C3 C4 C5 O5
  DIHEDRAL C4 C5 O5 C1
  DIHEDRAL C5 O5 C1 C2
  DIHEDRAL O5 C1 C2 C3
  DIHEDRAL H1 C1 O1 HO1
  DIHEDRAL H2 C2 O2 HO2
  DIHEDRAL H3 C3 O3 HO3
  DIHEDRAL H4 C4 O4 HO4
  DIHEDRAL H5 C5 C6 O6
  DIHEDRAL C5 C6 O6 H61

!  IMPRoper C1 H1 O5 C2  ! alpha-anomer
!  IMPRoper C1 O5 O1 C2  ! alpha anomer definition using non-hydrogen atoms

!  IMPRoper C2 C1 O2 C3
!  IMPRoper C3 O3 C2 C4
!  IMPRoper C4 O4 C3 C5  {Axial C4}
!  IMPRoper C5 C6 C4 O5

  IMPRoper H1 O5 O1 C2  {alpha C1}
  IMPRoper H2 C1 O2 C3  {C2}
  IMPRoper H3 O3 C2 C4  {C3}
  IMPRoper H4 O4 C3 C5  {C4}
  IMPRoper H5 C4 O5 C6  {C5}
  IMPRoper H61 H62 O6 C5  !stereo C6

END

RESIdue GAL  !beta-D-galactopyranose 
 GROUP
  ATOM C1   TYPE=CCE  CHARge= 0.350   END
  ATOM H1   TYPE=HA   CHARge= 0.100   END
  ATOM O1   TYPE=OH1  CHARge=-0.650   END
  ATOM HO1  TYPE=H    CHARge= 0.400   END
  ATOM C2   TYPE=CC   CHARge= 0.150   END
  ATOM O2   TYPE=OH1  CHARge=-0.650   END
  ATOM H2   TYPE=HA   CHARge= 0.100   END
  ATOM HO2  TYPE=H    CHARge= 0.400   END
  ATOM C3   TYPE=CC   CHARge= 0.150   END
  ATOM H3   TYPE=HA   CHARge= 0.100   END
  ATOM O3   TYPE=OH1  CHARge=-0.650   END
  ATOM HO3  TYPE=H    CHARge= 0.400   END
  ATOM C4   TYPE=CC   CHARge= 0.150   END
  ATOM H4   TYPE=HA   CHARge= 0.100   END
  ATOM O4   TYPE=OH1  CHARge=-0.650   END
  ATOM HO4  TYPE=H    CHARge= 0.400   END
  ATOM C5   TYPE=CC   CHARge= 0.100   END
  ATOM H5   TYPE=HA   CHARge= 0.100   END
  ATOM O5   TYPE=OE   CHARge=-0.400   END
  ATOM C6   TYPE=CC6  CHARge= 0.050   END
  ATOM H61  TYPE=HA   CHARge= 0.100   END
  ATOM H62  TYPE=HA   CHARge= 0.100   END
  ATOM O6   TYPE=OH1  CHARge=-0.650   END
  ATOM HO6  TYPE=H    CHARge= 0.400   END

  BOND C1 O1  
  BOND C1 H1
  BOND O1 HO1
  BOND C1 O5
  BOND C1 C2
  BOND C2 H2 
  BOND C2 O2
  BOND O2 HO2
  BOND C2 C3
  BOND C3 H3
  BOND C3 O3
  BOND O3 HO3
  BOND C3 C4
  BOND C4 H4
  BOND C4 O4
  BOND O4 HO4
  BOND C4 C5
  BOND C5 H5
  BOND C5 C6
  BOND C6 H61
  BOND C6 H62
  BOND C6 O6
  BOND O6 HO6
  BOND C5 O5

  DIHEDRAL C1 C2 C3 C4
  DIHEDRAL C2 C3 C4 C5
  DIHEDRAL C3 C4 C5 O5
  DIHEDRAL C4 C5 O5 C1
  DIHEDRAL C5 O5 C1 C2
  DIHEDRAL O5 C1 C2 C3
  DIHEDRAL H1 C1 O1 HO1
  DIHEDRAL H2 C2 O2 HO2
  DIHEDRAL H3 C3 O3 HO3
  DIHEDRAL H4 C4 O4 HO4
  DIHEDRAL H5 C5 C6 O6
  DIHEDRAL C5 C6 O6 H61

!  IMPRoper C1 O5 H1 C2  ! beta-anomer
!  IMPRoper C1 O1 O5 C2  ! beta anomer definition using non-hydrogen atoms

!  IMPRoper C2 C1 O2 C3
!  IMPRoper C3 O3 C2 C4
!  IMPRoper C4 O4 C3 C5  {Axial C4}
!  IMPRoper C5 C6 C4 O5

  IMPRoper H1 O1 O5 C2  {beta C1}
  IMPRoper H2 C1 O2 C3  {C2}
  IMPRoper H3 O3 C2 C4  {C3}
  IMPRoper H4 O4 C3 C5  {C4}
  IMPRoper H5 C4 O5 C6  {C5}
  IMPRoper H61 H62 O6 C5  !stereo C6

END

!-------------------------------------------------------------------

RESIdue MAN  !alpha-D-mannopyranose  ! was formerly beta form, ATB 06/12/09
 GROUP
  ATOM C1   TYPE=CCE  CHARge= 0.350   END
  ATOM H1   TYPE=HA   CHARge= 0.100   END
  ATOM O1   TYPE=OH1  CHARge=-0.650   END
  ATOM HO1  TYPE=H    CHARge= 0.400   END
  ATOM C2   TYPE=CC   CHARge= 0.150   END
  ATOM O2   TYPE=OH1  CHARge=-0.650   END
  ATOM H2   TYPE=HA   CHARge= 0.100   END
  ATOM HO2  TYPE=H    CHARge= 0.400   END
  ATOM C3   TYPE=CC   CHARge= 0.150   END
  ATOM H3   TYPE=HA   CHARge= 0.100   END
  ATOM O3   TYPE=OH1  CHARge=-0.650   END
  ATOM HO3  TYPE=H    CHARge= 0.400   END
  ATOM C4   TYPE=CC   CHARge= 0.150   END
  ATOM H4   TYPE=HA   CHARge= 0.100   END
  ATOM O4   TYPE=OH1  CHARge=-0.650   END
  ATOM HO4  TYPE=H    CHARge= 0.400   END
  ATOM C5   TYPE=CC   CHARge= 0.100   END
  ATOM H5   TYPE=HA   CHARge= 0.100   END
  ATOM O5   TYPE=OE   CHARge=-0.400   END
  ATOM C6   TYPE=CC6  CHARge= 0.050   END
  ATOM H61  TYPE=HA   CHARge= 0.100   END
  ATOM H62  TYPE=HA   CHARge= 0.100   END
  ATOM O6   TYPE=OH1  CHARge=-0.650   END
  ATOM HO6  TYPE=H    CHARge= 0.400   END

  BOND C1 O1  
  BOND C1 H1
  BOND O1 HO1
  BOND C1 O5
  BOND C1 C2
  BOND C2 H2 
  BOND C2 O2
  BOND O2 HO2
  BOND C2 C3
  BOND C3 H3
  BOND C3 O3
  BOND O3 HO3
  BOND C3 C4
  BOND C4 H4
  BOND C4 O4
  BOND O4 HO4
  BOND C4 C5
  BOND C5 H5
  BOND C5 C6
  BOND C6 H61
  BOND C6 H62
  BOND C6 O6
  BOND O6 HO6
  BOND C5 O5

  DIHEDRAL C1 C2 C3 C4
  DIHEDRAL C2 C3 C4 C5
  DIHEDRAL C3 C4 C5 O5
  DIHEDRAL C4 C5 O5 C1
  DIHEDRAL C5 O5 C1 C2
  DIHEDRAL O5 C1 C2 C3
  DIHEDRAL H1 C1 O1 HO1
  DIHEDRAL H2 C2 O2 HO2
  DIHEDRAL H3 C3 O3 HO3
  DIHEDRAL H4 C4 O4 HO4
  DIHEDRAL H5 C5 C6 O6
  DIHEDRAL C5 C6 O6 H61

!  IMPRoper C1 H1 O5 C2    ! alpha-anomer
!  IMPRoper C1 O5 O1 C2    ! alpha-anomer definition using non-hydrogen atoms, ATB 12/06/09

!  IMPRoper C2 O2 C1 C3 {axial C2}
!  IMPRoper C3 O3 C2 C4
!  IMPRoper C4 C3 O4 C5
!  IMPRoper C5 C6 C4 O5

  IMPRoper H1 O5 O1 C2  {alpha C1}
  IMPRoper H2 O2 C1 C3  {C2}
  IMPRoper H3 O3 C2 C4  {C3}
  IMPRoper H4 C3 O4 C5  {C4}
  IMPRoper H5 C4 O5 C6  {C5}
  IMPRoper H61 H62 O6 C5  !stereo C6

END

RESIdue BMA  !beta-D-mannopyranose  ! formerly called MAN
 GROUP
  ATOM C1   TYPE=CCE  CHARge= 0.350   END
  ATOM H1   TYPE=HA   CHARge= 0.100   END
  ATOM O1   TYPE=OH1  CHARge=-0.650   END
  ATOM HO1  TYPE=H    CHARge= 0.400   END
  ATOM C2   TYPE=CC   CHARge= 0.150   END
  ATOM O2   TYPE=OH1  CHARge=-0.650   END
  ATOM H2   TYPE=HA   CHARge= 0.100   END
  ATOM HO2  TYPE=H    CHARge= 0.400   END
  ATOM C3   TYPE=CC   CHARge= 0.150   END
  ATOM H3   TYPE=HA   CHARge= 0.100   END
  ATOM O3   TYPE=OH1  CHARge=-0.650   END
  ATOM HO3  TYPE=H    CHARge= 0.400   END
  ATOM C4   TYPE=CC   CHARge= 0.150   END
  ATOM H4   TYPE=HA   CHARge= 0.100   END
  ATOM O4   TYPE=OH1  CHARge=-0.650   END
  ATOM HO4  TYPE=H    CHARge= 0.400   END
  ATOM C5   TYPE=CC   CHARge= 0.100   END
  ATOM H5   TYPE=HA   CHARge= 0.100   END
  ATOM O5   TYPE=OE   CHARge=-0.400   END
  ATOM C6   TYPE=CC6  CHARge= 0.050   END
  ATOM H61  TYPE=HA   CHARge= 0.100   END
  ATOM H62  TYPE=HA   CHARge= 0.100   END
  ATOM O6   TYPE=OH1  CHARge=-0.650   END
  ATOM HO6  TYPE=H    CHARge= 0.400   END

  BOND C1 O1  
  BOND C1 H1
  BOND O1 HO1
  BOND C1 O5
  BOND C1 C2
  BOND C2 H2 
  BOND C2 O2
  BOND O2 HO2
  BOND C2 C3
  BOND C3 H3
  BOND C3 O3
  BOND O3 HO3
  BOND C3 C4
  BOND C4 H4
  BOND C4 O4
  BOND O4 HO4
  BOND C4 C5
  BOND C5 H5
  BOND C5 C6
  BOND C6 H61
  BOND C6 H62
  BOND C6 O6
  BOND O6 HO6
  BOND C5 O5

  DIHEDRAL C1 C2 C3 C4
  DIHEDRAL C2 C3 C4 C5
  DIHEDRAL C3 C4 C5 O5
  DIHEDRAL C4 C5 O5 C1
  DIHEDRAL C5 O5 C1 C2
  DIHEDRAL O5 C1 C2 C3
  DIHEDRAL H1 C1 O1 HO1
  DIHEDRAL H2 C2 O2 HO2
  DIHEDRAL H3 C3 O3 HO3
  DIHEDRAL H4 C4 O4 HO4
  DIHEDRAL H5 C5 C6 O6
  DIHEDRAL C5 C6 O6 H61

!  IMPRoper C1 O5 H1 C2    ! beta-anomer
!  IMPRoper C1 O1 O5 C2    ! beta-anomer definition using non-hydrogen atoms, ATB 12/06/09

!  IMPRoper C2 O2 C1 C3 {axial C2}
!  IMPRoper C3 O3 C2 C4
!  IMPRoper C4 C3 O4 C5
!  IMPRoper C5 C6 C4 O5

  IMPRoper H1 O1 O5 C2  {beta C1}
  IMPRoper H2 O2 C1 C3  {C2}
  IMPRoper H3 O3 C2 C4  {C3}
  IMPRoper H4 C3 O4 C5  {C4}
  IMPRoper H5 C4 O5 C6  {C5}
  IMPRoper H61 H62 O6 C5  !stereo C6

END

!-------------------------------------------------------------------

RESIdue NDG  !2-N-Acetyl-alpha-D-glucopyranose, ATB 12/06/09
 GROUP
  ATOM C1   TYPE=CCE  CHARge= 0.350   END
  ATOM H1   TYPE=HA   CHARge= 0.100   END
  ATOM O1   TYPE=OH1  CHARge=-0.650   END
  ATOM HO1  TYPE=H    CHARge= 0.400   END
  ATOM C2   TYPE=CC   CHARge= 0.000   END
  ATOM H2   TYPE=HA   CHARge= 0.100   END
  ATOM N2   TYPE=NH1  CHARge=-0.350   END
  ATOM HN2  TYPE=H    CHARge= 0.250   END
  ATOM C7   TYPE=C    CHARge= 0.550   END
  ATOM O7   TYPE=O    CHARge=-0.550   END 
  ATOM C8   TYPE=CC   CHARge=-0.300   END
  ATOM H81  TYPE=HA   CHARge= 0.100   END
  ATOM H82  TYPE=HA   CHARge= 0.100   END
  ATOM H83  TYPE=HA   CHARge= 0.100   END
  ATOM C3   TYPE=CC   CHARge= 0.150   END
  ATOM H3   TYPE=HA   CHARge= 0.100   END
  ATOM O3   TYPE=OH1  CHARge=-0.650   END
  ATOM HO3  TYPE=H    CHARge= 0.400   END
  ATOM C4   TYPE=CC   CHARge= 0.150   END
  ATOM H4   TYPE=HA   CHARge= 0.100   END
  ATOM O4   TYPE=OH1  CHARge=-0.650   END
  ATOM HO4  TYPE=H    CHARge= 0.400   END
  ATOM C5   TYPE=CC   CHARge= 0.100   END
  ATOM H5   TYPE=HA   CHARge= 0.100   END
  ATOM O5   TYPE=OE   CHARge=-0.400   END  ! is called O in PDB convention ! is renamed after topology generation in module mtfautogenerate ATB 12/07/09
  ATOM C6   TYPE=CC6  CHARge= 0.050   END
  ATOM H61  TYPE=HA   CHARge= 0.100   END
  ATOM H62  TYPE=HA   CHARge= 0.100   END
  ATOM O6   TYPE=OH1  CHARge=-0.650   END
  ATOM HO6  TYPE=H    CHARge= 0.400   END

  BOND C1 O1  
  BOND C1 H1
  BOND O1 HO1
  BOND C1 O5
  BOND C1 C2
  BOND C2 H2 
  BOND C2 N2
  BOND N2 HN2
  BOND N2 C7
  BOND C7 O7
  BOND C7 C8
  BOND C8 H81
  BOND C8 H82
  BOND C8 H83
  BOND C2 C3
  BOND C3 H3
  BOND C3 O3
  BOND O3 HO3
  BOND C3 C4
  BOND C4 H4
  BOND C4 O4
  BOND O4 HO4
  BOND C4 C5
  BOND C5 H5
  BOND C5 C6
  BOND C6 H61
  BOND C6 H62
  BOND C6 O6
  BOND O6 HO6
  BOND C5 O5

  DIHEDRAL C1 C2 C3 C4
  DIHEDRAL C2 C3 C4 C5
  DIHEDRAL C3 C4 C5 O5
  DIHEDRAL C4 C5 O5 C1
  DIHEDRAL C5 O5 C1 C2
  DIHEDRAL O5 C1 C2 C3
  DIHEDRAL H1 C1 O1 HO1
  DIHEDRAL H2 C2 N2 HN2
  DIHEDRAL C2 N2 C7 C8
  DIHEDRAL N2 C7 C8 H81
  DIHEDRAL H3 C3 O3 HO3
  DIHEDRAL H4 C4 O4 HO4
  DIHEDRAL H5 C5 C6 O6
  DIHEDRAL C5 C6 O6 H61

!  IMPRoper C1 H1 O5 C2    ! alpha-anomer
!  IMPRoper C1 O5 O1 C2    ! alpha-anomer definition using non-hydrogen atoms, ATB 12/06/09

!  IMPRoper C2 C1 N2 C3
  IMPRoper N2 C7 C2 HN2 {planar N}
  IMPRoper C7 C8 N2 O7  {planar C}
!  IMPRoper C3 O3 C2 C4
!  IMPRoper C4 C3 O4 C5
!  IMPRoper C5 C6 C4 O5

  IMPRoper H1 O5 O1 C2  {alpha C1}
  IMPRoper H2 C1 N2 C3  {C2}
  IMPRoper H3 O3 C2 C4  {C3}
  IMPRoper H4 C3 O4 C5  {C4}
  IMPRoper H5 C4 O5 C6  {C5}
  IMPRoper H61 H62 O6 C5  !stereo C6
  IMPRoper C2 N2 C7 C8 {trans peptide}

END

RESIdue NAG  !2-N-Acetyl-beta-D-glucopyranose 
 GROUP
  ATOM C1   TYPE=CCE  CHARge= 0.350   END
  ATOM H1   TYPE=HA   CHARge= 0.100   END
  ATOM O1   TYPE=OH1  CHARge=-0.650   END
  ATOM HO1  TYPE=H    CHARge= 0.400   END
  ATOM C2   TYPE=CC   CHARge= 0.000   END
  ATOM H2   TYPE=HA   CHARge= 0.100   END
  ATOM N2   TYPE=NH1  CHARge=-0.350   END
  ATOM HN2  TYPE=H    CHARge= 0.250   END
  ATOM C7   TYPE=C    CHARge= 0.550   END
  ATOM O7   TYPE=O    CHARge=-0.550   END 
  ATOM C8   TYPE=CC   CHARge=-0.300   END
  ATOM H81  TYPE=HA   CHARge= 0.100   END
  ATOM H82  TYPE=HA   CHARge= 0.100   END
  ATOM H83  TYPE=HA   CHARge= 0.100   END
  ATOM C3   TYPE=CC   CHARge= 0.150   END
  ATOM H3   TYPE=HA   CHARge= 0.100   END
  ATOM O3   TYPE=OH1  CHARge=-0.650   END
  ATOM HO3  TYPE=H    CHARge= 0.400   END
  ATOM C4   TYPE=CC   CHARge= 0.150   END
  ATOM H4   TYPE=HA   CHARge= 0.100   END
  ATOM O4   TYPE=OH1  CHARge=-0.650   END
  ATOM HO4  TYPE=H    CHARge= 0.400   END
  ATOM C5   TYPE=CC   CHARge= 0.100   END
  ATOM H5   TYPE=HA   CHARge= 0.100   END
  ATOM O5   TYPE=OE   CHARge=-0.400   END
  ATOM C6   TYPE=CC6  CHARge= 0.050   END
  ATOM H61  TYPE=HA   CHARge= 0.100   END
  ATOM H62  TYPE=HA   CHARge= 0.100   END
  ATOM O6   TYPE=OH1  CHARge=-0.650   END
  ATOM HO6  TYPE=H    CHARge= 0.400   END

  BOND C1 O1  
  BOND C1 H1
  BOND O1 HO1
  BOND C1 O5
  BOND C1 C2
  BOND C2 H2 
  BOND C2 N2
  BOND N2 HN2
  BOND N2 C7
  BOND C7 O7
  BOND C7 C8
  BOND C8 H81
  BOND C8 H82
  BOND C8 H83
  BOND C2 C3
  BOND C3 H3
  BOND C3 O3
  BOND O3 HO3
  BOND C3 C4
  BOND C4 H4
  BOND C4 O4
  BOND O4 HO4
  BOND C4 C5
  BOND C5 H5
  BOND C5 C6
  BOND C6 H61
  BOND C6 H62
  BOND C6 O6
  BOND O6 HO6
  BOND C5 O5

  DIHEDRAL C1 C2 C3 C4
  DIHEDRAL C2 C3 C4 C5
  DIHEDRAL C3 C4 C5 O5
  DIHEDRAL C4 C5 O5 C1
  DIHEDRAL C5 O5 C1 C2
  DIHEDRAL O5 C1 C2 C3
  DIHEDRAL H1 C1 O1 HO1
  DIHEDRAL H2 C2 N2 HN2
  DIHEDRAL C2 N2 C7 C8
  DIHEDRAL N2 C7 C8 H81
  DIHEDRAL H3 C3 O3 HO3
  DIHEDRAL H4 C4 O4 HO4
  DIHEDRAL H5 C5 C6 O6
  DIHEDRAL C5 C6 O6 H61

!  IMPRoper C1 O5 H1 C2    ! beta-anomer
!  IMPRoper C1 O1 O5 C2    ! beta-anomer definition using non-hydrogen atoms, ATB 12/06/09

!  IMPRoper C2 C1 N2 C3
  IMPRoper N2 C7 C2 HN2 {planar N}
  IMPRoper C7 C8 N2 O7  {planar C}
!  IMPRoper C3 O3 C2 C4
!  IMPRoper C4 C3 O4 C5
!  IMPRoper C5 C6 C4 O5

  IMPRoper H1 O1 O5 C2  {beta C1}
  IMPRoper H2 C1 N2 C3  {C2}
  IMPRoper H3 O3 C2 C4  {C3}
  IMPRoper H4 C3 O4 C5  {C4}
  IMPRoper H5 C4 O5 C6  {C5}
  IMPRoper H61 H62 O6 C5  !stereo C6
  IMPRoper C2 N2 C7 C8 {trans peptide}

END

!-------------------------------------------------------------------

RESIdue MAG  !2-N-Acetyl-beta-D-glucopyranose + Methyl at O1
 GROUP
  ATOM C1   TYPE=CCE  CHARge= 0.350   END
  ATOM H1   TYPE=HA   CHARge= 0.100   END
  ATOM O1   TYPE=OA   CHARge=-0.400   END
  ATOM CM   TYPE=CC   CHARge=-0.150   END
  ATOM HM1  TYPE=HA   CHARge= 0.100   END
  ATOM HM2  TYPE=HA   CHARge= 0.100   END
  ATOM HM3  TYPE=HA   CHARge= 0.100   END
  ATOM C2   TYPE=CC   CHARge= 0.000   END
  ATOM H2   TYPE=HA   CHARge= 0.100   END
  ATOM N2   TYPE=NH1  CHARge=-0.350   END
  ATOM HN2  TYPE=H    CHARge= 0.250   END
  ATOM C7   TYPE=C    CHARge= 0.550   END
  ATOM O7   TYPE=O    CHARge=-0.550   END 
  ATOM C8   TYPE=CC   CHARge=-0.300   END
  ATOM H81  TYPE=HA   CHARge= 0.100   END
  ATOM H82  TYPE=HA   CHARge= 0.100   END
  ATOM H83  TYPE=HA   CHARge= 0.100   END
  ATOM C3   TYPE=CC   CHARge= 0.150   END
  ATOM H3   TYPE=HA   CHARge= 0.100   END
  ATOM O3   TYPE=OH1  CHARge=-0.650   END
  ATOM HO3  TYPE=H    CHARge= 0.400   END
  ATOM C4   TYPE=CC   CHARge= 0.150   END
  ATOM H4   TYPE=HA   CHARge= 0.100   END
  ATOM O4   TYPE=OH1  CHARge=-0.650   END
  ATOM HO4  TYPE=H    CHARge= 0.400   END
  ATOM C5   TYPE=CC   CHARge= 0.100   END
  ATOM H5   TYPE=HA   CHARge= 0.100   END
  ATOM O5   TYPE=OE   CHARge=-0.400   END
  ATOM C6   TYPE=CC6  CHARge= 0.050   END
  ATOM H61  TYPE=HA   CHARge= 0.100   END
  ATOM H62  TYPE=HA   CHARge= 0.100   END
  ATOM O6   TYPE=OH1  CHARge=-0.650   END
  ATOM HO6  TYPE=H    CHARge= 0.400   END

  BOND C1 O1  
  BOND C1 H1
  BOND O1 CM
  BOND CM HM1
  BOND CM HM2
  BOND CM HM3
  BOND C1 O5
  BOND C1 C2
  BOND C2 H2 
  BOND C2 N2
  BOND N2 HN2
  BOND N2 C7
  BOND C7 O7
  BOND C7 C8
  BOND C8 H81
  BOND C8 H82
  BOND C8 H83
  BOND C2 C3
  BOND C3 H3
  BOND C3 O3
  BOND O3 HO3
  BOND C3 C4
  BOND C4 H4
  BOND C4 O4
  BOND O4 HO4
  BOND C4 C5
  BOND C5 H5
  BOND C5 C6
  BOND C6 H61
  BOND C6 H62
  BOND C6 O6
  BOND O6 HO6
  BOND C5 O5

  DIHEDRAL C1 C2 C3 C4
  DIHEDRAL C2 C3 C4 C5
  DIHEDRAL C3 C4 C5 O5
  DIHEDRAL C4 C5 O5 C1
  DIHEDRAL C5 O5 C1 C2
  DIHEDRAL O5 C1 C2 C3
  DIHEDRAL H1 C1 O1 CM
  DIHEDRAL H2 C2 N2 HN2
  DIHEDRAL C2 N2 C7 C8
  DIHEDRAL N2 C7 C8 H81
  DIHEDRAL H3 C3 O3 HO3
  DIHEDRAL H4 C4 O4 HO4
  DIHEDRAL H5 C5 C6 O6
  DIHEDRAL C5 C6 O6 H61

!  IMPRoper C1 O5 H1 C2    ! beta-anomer
!  IMPRoper C1 O1 O5 C2    ! beta-anomer definition using non-hydrogen atoms, ATB 12/06/09

!  IMPRoper C2 C1 N2 C3
  IMPRoper N2 C7 C2 HN2 {planar N}
  IMPRoper C7 C8 N2 O7  {planar C}
!  IMPRoper C3 O3 C2 C4
!  IMPRoper C4 C3 O4 C5
!  IMPRoper C5 C6 C4 O5

  IMPRoper H1 O1 O5 C2  {beta C1}
  IMPRoper H2 C1 N2 C3  {C2}
  IMPRoper H3 O3 C2 C4  {C3}
  IMPRoper H4 C3 O4 C5  {C4}
  IMPRoper H5 C4 O5 C6  {C5}
  IMPRoper H61 H62 O6 C5  !stereo C6
  IMPRoper C2 N2 C7 C8 {trans peptide}

END

!-------------------------------------------------------------------

RESIdue A2G  !2-N-Acetyl-alpha-D-galactopyranose, different stereochemistry at C4 ! new residue ATB 12/07/09
 GROUP
  ATOM C1   TYPE=CCE  CHARge= 0.350   END
  ATOM H1   TYPE=HA   CHARge= 0.100   END
  ATOM O1   TYPE=OH1  CHARge=-0.650   END
  ATOM HO1  TYPE=H    CHARge= 0.400   END
  ATOM C2   TYPE=CC   CHARge= 0.000   END
  ATOM H2   TYPE=HA   CHARge= 0.100   END
  ATOM N2   TYPE=NH1  CHARge=-0.350   END
  ATOM HN2  TYPE=H    CHARge= 0.250   END
  ATOM C7   TYPE=C    CHARge= 0.550   END
  ATOM O7   TYPE=O    CHARge=-0.550   END 
  ATOM C8   TYPE=CC   CHARge=-0.300   END
  ATOM H81  TYPE=HA   CHARge= 0.100   END
  ATOM H82  TYPE=HA   CHARge= 0.100   END
  ATOM H83  TYPE=HA   CHARge= 0.100   END
  ATOM C3   TYPE=CC   CHARge= 0.150   END
  ATOM H3   TYPE=HA   CHARge= 0.100   END
  ATOM O3   TYPE=OH1  CHARge=-0.650   END
  ATOM HO3  TYPE=H    CHARge= 0.400   END
  ATOM C4   TYPE=CC   CHARge= 0.150   END
  ATOM H4   TYPE=HA   CHARge= 0.100   END
  ATOM O4   TYPE=OH1  CHARge=-0.650   END
  ATOM HO4  TYPE=H    CHARge= 0.400   END
  ATOM C5   TYPE=CC   CHARge= 0.100   END
  ATOM H5   TYPE=HA   CHARge= 0.100   END
  ATOM O5   TYPE=OE   CHARge=-0.400   END  ! is called O in PDB convention ! is renamed after topology generation in module mtfautogenerate, ATB 12/07/09
  ATOM C6   TYPE=CC6  CHARge= 0.050   END
  ATOM H61  TYPE=HA   CHARge= 0.100   END
  ATOM H62  TYPE=HA   CHARge= 0.100   END
  ATOM O6   TYPE=OH1  CHARge=-0.650   END
  ATOM HO6  TYPE=H    CHARge= 0.400   END

  BOND C1 O1  
  BOND C1 H1
  BOND O1 HO1
  BOND C1 O5
  BOND C1 C2
  BOND C2 H2 
  BOND C2 N2
  BOND N2 HN2
  BOND N2 C7
  BOND C7 O7
  BOND C7 C8
  BOND C8 H81
  BOND C8 H82
  BOND C8 H83
  BOND C2 C3
  BOND C3 H3
  BOND C3 O3
  BOND O3 HO3
  BOND C3 C4
  BOND C4 H4
  BOND C4 O4
  BOND O4 HO4
  BOND C4 C5
  BOND C5 H5
  BOND C5 C6
  BOND C6 H61
  BOND C6 H62
  BOND C6 O6
  BOND O6 HO6
  BOND C5 O5

  DIHEDRAL C1 C2 C3 C4
  DIHEDRAL C2 C3 C4 C5
  DIHEDRAL C3 C4 C5 O5
  DIHEDRAL C4 C5 O5 C1
  DIHEDRAL C5 O5 C1 C2
  DIHEDRAL O5 C1 C2 C3
  DIHEDRAL H1 C1 O1 HO1
  DIHEDRAL H2 C2 N2 HN2
  DIHEDRAL C2 N2 C7 C8
  DIHEDRAL N2 C7 C8 H81
  DIHEDRAL H3 C3 O3 HO3
  DIHEDRAL H4 C4 O4 HO4
  DIHEDRAL H5 C5 C6 O6
  DIHEDRAL C5 C6 O6 H61

!  IMPRoper C1 H1 O5 C2    ! alpha-anomer
!  IMPRoper C1 O5 O1 C2    ! alpha-anomer definition using non-hydrogen atoms, ATB 12/06/09

!  IMPRoper C2 C1 N2 C3
  IMPRoper N2 C7 C2 HN2 {planar N}
  IMPRoper C7 C8 N2 O7  {planar C}
!  IMPRoper C3 O3 C2 C4
!  IMPRoper C4 O4 C3 C5 !!!<<<<< only difference to NDG  !?? check!!!
!  IMPRoper C5 C6 C4 O5

  IMPRoper H1 O5 O1 C2  {alpha C1}
  IMPRoper H2 C1 N2 C3  {C2}
  IMPRoper H3 O3 C2 C4  {C3}
  IMPRoper H4 O4 C3 C5  {C4}
  IMPRoper H5 C4 O5 C6  {C5}
  IMPRoper H61 H62 O6 C5  !stereo C6
  IMPRoper C2 N2 C7 C8 {trans peptide}

END

!-------------------------------------------------------------------

RESIdue FUC  !alpha-L-fucopyranose, ! alpha anomer of FUL
 GROUP
  ATOM C1   TYPE=CCE  CHARge= 0.350   END
  ATOM H1   TYPE=HA   CHARge= 0.100   END
  ATOM O1   TYPE=OH1  CHARge=-0.650   END
  ATOM HO1  TYPE=H    CHARge= 0.400   END
  ATOM C2   TYPE=CC   CHARge= 0.150   END
  ATOM O2   TYPE=OH1  CHARge=-0.650   END
  ATOM H2   TYPE=HA   CHARge= 0.100   END
  ATOM HO2  TYPE=H    CHARge= 0.400   END
  ATOM C3   TYPE=CC   CHARge= 0.150   END
  ATOM H3   TYPE=HA   CHARge= 0.100   END
  ATOM O3   TYPE=OH1  CHARge=-0.650   END
  ATOM HO3  TYPE=H    CHARge= 0.400   END
  ATOM C4   TYPE=CC   CHARge= 0.150   END
  ATOM H4   TYPE=HA   CHARge= 0.100   END
  ATOM O4   TYPE=OH1  CHARge=-0.650   END
  ATOM HO4  TYPE=H    CHARge= 0.400   END
  ATOM C5   TYPE=CC   CHARge= 0.100   END
  ATOM H5   TYPE=HA   CHARge= 0.100   END
  ATOM O5   TYPE=OE   CHARge=-0.400   END
  ATOM C6   TYPE=CC6  CHARge=-0.300   END
  ATOM H61  TYPE=HA   CHARge= 0.100   END
  ATOM H62  TYPE=HA   CHARge= 0.100   END
  ATOM H63  TYPE=HA   CHARge= 0.100   END

  BOND C1 O1  
  BOND C1 H1
  BOND O1 HO1
  BOND C1 O5
  BOND C1 C2
  BOND C2 H2 
  BOND C2 O2
  BOND O2 HO2
  BOND C2 C3
  BOND C3 H3
  BOND C3 O3
  BOND O3 HO3
  BOND C3 C4
  BOND C4 H4
  BOND C4 O4
  BOND O4 HO4
  BOND C4 C5
  BOND C5 H5
  BOND C5 C6
  BOND C6 H61
  BOND C6 H62
  BOND C6 H63
  BOND C5 O5

  DIHEDRAL C1 C2 C3 C4
  DIHEDRAL C2 C3 C4 C5
  DIHEDRAL C3 C4 C5 O5
  DIHEDRAL C4 C5 O5 C1
  DIHEDRAL C5 O5 C1 C2
  DIHEDRAL O5 C1 C2 C3
  DIHEDRAL H1 C1 O1 HO1
  DIHEDRAL H2 C2 O2 HO2
  DIHEDRAL H3 C3 O3 HO3
  DIHEDRAL H4 C4 O4 HO4
  DIHEDRAL H5 C5 C6 H61

{ This is an L-sugar, so impropers are reversed to maintain ring }
{ geometry equivalent to D-hexoses }
!  IMPRoper C1 O5 H1 C2    ! alpha-anomer
!  IMPRoper C1 O1 O5 C2    ! alpha-anomer definition using non-hydrogen atoms, ATB 12/06/09

! L-form definition
!  IMPRoper C2 O2 C1 C3
!  IMPRoper C3 C2 O3 C4
!  IMPRoper C4 C3 O4 C5 {Axial C4}
!  IMPRoper C5 C4 C6 O5

  IMPRoper H1 O1 O5 C2  {L alpha C1=D beta}
  IMPRoper H2 O2 C1 C3  {C2}
  IMPRoper H3 C2 O3 C4  {C3}
  IMPRoper H4 C3 O4 C5  {C4}
  IMPRoper H5 O5 C4 C6  {C5}

END

RESIdue FUL  !beta-L-fucopyranose (formerly called FUC), ATB 12/06/09
 GROUP
  ATOM C1   TYPE=CCE  CHARge= 0.350   END
  ATOM H1   TYPE=HA   CHARge= 0.100   END
  ATOM O1   TYPE=OH1  CHARge=-0.650   END
  ATOM HO1  TYPE=H    CHARge= 0.400   END
  ATOM C2   TYPE=CC   CHARge= 0.150   END
  ATOM O2   TYPE=OH1  CHARge=-0.650   END
  ATOM H2   TYPE=HA   CHARge= 0.100   END
  ATOM HO2  TYPE=H    CHARge= 0.400   END
  ATOM C3   TYPE=CC   CHARge= 0.150   END
  ATOM H3   TYPE=HA   CHARge= 0.100   END
  ATOM O3   TYPE=OH1  CHARge=-0.650   END
  ATOM HO3  TYPE=H    CHARge= 0.400   END
  ATOM C4   TYPE=CC   CHARge= 0.150   END
  ATOM H4   TYPE=HA   CHARge= 0.100   END
  ATOM O4   TYPE=OH1  CHARge=-0.650   END
  ATOM HO4  TYPE=H    CHARge= 0.400   END
  ATOM C5   TYPE=CC   CHARge= 0.100   END
  ATOM H5   TYPE=HA   CHARge= 0.100   END
  ATOM O5   TYPE=OE   CHARge=-0.400   END
  ATOM C6   TYPE=CC6  CHARge=-0.300   END
  ATOM H61  TYPE=HA   CHARge= 0.100   END
  ATOM H62  TYPE=HA   CHARge= 0.100   END
  ATOM H63  TYPE=HA   CHARge= 0.100   END

  BOND C1 O1  
  BOND C1 H1
  BOND O1 HO1
  BOND C1 O5
  BOND C1 C2
  BOND C2 H2 
  BOND C2 O2
  BOND O2 HO2
  BOND C2 C3
  BOND C3 H3
  BOND C3 O3
  BOND O3 HO3
  BOND C3 C4
  BOND C4 H4
  BOND C4 O4
  BOND O4 HO4
  BOND C4 C5
  BOND C5 H5
  BOND C5 C6
  BOND C6 H61
  BOND C6 H62
  BOND C6 H63
  BOND C5 O5

  DIHEDRAL C1 C2 C3 C4
  DIHEDRAL C2 C3 C4 C5
  DIHEDRAL C3 C4 C5 O5
  DIHEDRAL C4 C5 O5 C1
  DIHEDRAL C5 O5 C1 C2
  DIHEDRAL O5 C1 C2 C3
  DIHEDRAL H1 C1 O1 HO1
  DIHEDRAL H2 C2 O2 HO2
  DIHEDRAL H3 C3 O3 HO3
  DIHEDRAL H4 C4 O4 HO4
  DIHEDRAL H5 C5 C6 H61

{ This is an L-sugar, so impropers are reversed to maintain ring }
{ geometry equivalent to D-hexoses }
!  IMPRoper C1 H1 O5 C2    ! beta-anomer
!  IMPRoper C1 O5 O1 C2    ! beta-anomer definition using non-hydrogen atoms, ATB 12/06/09

! L-form definition
!  IMPRoper C2 O2 C1 C3
!  IMPRoper C3 C2 O3 C4
!  IMPRoper C4 C3 O4 C5 {Axial C4}
!  IMPRoper C5 C4 C6 O5

  IMPRoper H1 O5 O1 C2  {L beta C1=D alpha}
  IMPRoper H2 O2 C1 C3  {C2}
  IMPRoper H3 C2 O3 C4  {C3}
  IMPRoper H4 C3 O4 C5  {C4}
  IMPRoper H5 O5 C4 C6  {C5}

END

!-------------------------------------------------------------------

RESIdue FCA  !alpha-D-fucopyranose, ! alpha anomer of FCB, ! new residue, ATB 12/07/09
 GROUP
  ATOM C1   TYPE=CCE  CHARge= 0.350   END
  ATOM H1   TYPE=HA   CHARge= 0.100   END
  ATOM O1   TYPE=OH1  CHARge=-0.650   END
  ATOM HO1  TYPE=H    CHARge= 0.400   END
  ATOM C2   TYPE=CC   CHARge= 0.150   END
  ATOM O2   TYPE=OH1  CHARge=-0.650   END
  ATOM H2   TYPE=HA   CHARge= 0.100   END
  ATOM HO2  TYPE=H    CHARge= 0.400   END
  ATOM C3   TYPE=CC   CHARge= 0.150   END
  ATOM H3   TYPE=HA   CHARge= 0.100   END
  ATOM O3   TYPE=OH1  CHARge=-0.650   END
  ATOM HO3  TYPE=H    CHARge= 0.400   END
  ATOM C4   TYPE=CC   CHARge= 0.150   END
  ATOM H4   TYPE=HA   CHARge= 0.100   END
  ATOM O4   TYPE=OH1  CHARge=-0.650   END
  ATOM HO4  TYPE=H    CHARge= 0.400   END
  ATOM C5   TYPE=CC   CHARge= 0.100   END
  ATOM H5   TYPE=HA   CHARge= 0.100   END
  ATOM O5   TYPE=OE   CHARge=-0.400   END
  ATOM C6   TYPE=CC6  CHARge=-0.300   END
  ATOM H61  TYPE=HA   CHARge= 0.100   END
  ATOM H62  TYPE=HA   CHARge= 0.100   END
  ATOM H63  TYPE=HA   CHARge= 0.100   END

  BOND C1 O1  
  BOND C1 H1
  BOND O1 HO1
  BOND C1 O5
  BOND C1 C2
  BOND C2 H2 
  BOND C2 O2
  BOND O2 HO2
  BOND C2 C3
  BOND C3 H3
  BOND C3 O3
  BOND O3 HO3
  BOND C3 C4
  BOND C4 H4
  BOND C4 O4
  BOND O4 HO4
  BOND C4 C5
  BOND C5 H5
  BOND C5 C6
  BOND C6 H61
  BOND C6 H62
  BOND C6 H63
  BOND C5 O5

  DIHEDRAL C1 C2 C3 C4
  DIHEDRAL C2 C3 C4 C5
  DIHEDRAL C3 C4 C5 O5
  DIHEDRAL C4 C5 O5 C1
  DIHEDRAL C5 O5 C1 C2
  DIHEDRAL O5 C1 C2 C3
  DIHEDRAL H1 C1 O1 HO1
  DIHEDRAL H2 C2 O2 HO2
  DIHEDRAL H3 C3 O3 HO3
  DIHEDRAL H4 C4 O4 HO4
  DIHEDRAL H5 C5 C6 H61

{ anomer definition for D-sugars }
!  IMPRoper C1 H1 O5 C2    ! alpha-anomer
!  IMPRoper C1 O5 O1 C2    ! alpha-anomer definition using non-hydrogen atoms

! D-form definition:
!  IMPRoper C2 C1 O2 C3
!  IMPRoper C3 O3 C2 C4
!  IMPRoper C4 O4 C3 C5  {Axial C4}
!  IMPRoper C5 C6 C4 O5

  IMPRoper H1 O5 O1 C2  {alpha C1}
  IMPRoper H2 C1 O2 C3  {C2}
  IMPRoper H3 O3 C2 C4  {C3}
  IMPRoper H4 O4 C3 C5  {C4}
  IMPRoper H5 C4 O5 C6  {C5}

END

RESIdue FCB  !beta-D-fucopyranose ! new residue ATB 12/07/09
 GROUP
  ATOM C1   TYPE=CCE  CHARge= 0.350   END
  ATOM H1   TYPE=HA   CHARge= 0.100   END
  ATOM O1   TYPE=OH1  CHARge=-0.650   END
  ATOM HO1  TYPE=H    CHARge= 0.400   END
  ATOM C2   TYPE=CC   CHARge= 0.150   END
  ATOM O2   TYPE=OH1  CHARge=-0.650   END
  ATOM H2   TYPE=HA   CHARge= 0.100   END
  ATOM HO2  TYPE=H    CHARge= 0.400   END
  ATOM C3   TYPE=CC   CHARge= 0.150   END
  ATOM H3   TYPE=HA   CHARge= 0.100   END
  ATOM O3   TYPE=OH1  CHARge=-0.650   END
  ATOM HO3  TYPE=H    CHARge= 0.400   END
  ATOM C4   TYPE=CC   CHARge= 0.150   END
  ATOM H4   TYPE=HA   CHARge= 0.100   END
  ATOM O4   TYPE=OH1  CHARge=-0.650   END
  ATOM HO4  TYPE=H    CHARge= 0.400   END
  ATOM C5   TYPE=CC   CHARge= 0.100   END
  ATOM H5   TYPE=HA   CHARge= 0.100   END
  ATOM O5   TYPE=OE   CHARge=-0.400   END
  ATOM C6   TYPE=CC6  CHARge=-0.300   END
  ATOM H61  TYPE=HA   CHARge= 0.100   END
  ATOM H62  TYPE=HA   CHARge= 0.100   END
  ATOM H63  TYPE=HA   CHARge= 0.100   END

  BOND C1 O1  
  BOND C1 H1
  BOND O1 HO1
  BOND C1 O5
  BOND C1 C2
  BOND C2 H2 
  BOND C2 O2
  BOND O2 HO2
  BOND C2 C3
  BOND C3 H3
  BOND C3 O3
  BOND O3 HO3
  BOND C3 C4
  BOND C4 H4
  BOND C4 O4
  BOND O4 HO4
  BOND C4 C5
  BOND C5 H5
  BOND C5 C6
  BOND C6 H61
  BOND C6 H62
  BOND C6 H63
  BOND C5 O5

  DIHEDRAL C1 C2 C3 C4
  DIHEDRAL C2 C3 C4 C5
  DIHEDRAL C3 C4 C5 O5
  DIHEDRAL C4 C5 O5 C1
  DIHEDRAL C5 O5 C1 C2
  DIHEDRAL O5 C1 C2 C3
  DIHEDRAL H1 C1 O1 HO1
  DIHEDRAL H2 C2 O2 HO2
  DIHEDRAL H3 C3 O3 HO3
  DIHEDRAL H4 C4 O4 HO4
  DIHEDRAL H5 C5 C6 H61

{ anomer definition for D-sugar }
!  IMPRoper C1 O5 H1 C2    ! beta-anomer
!  IMPRoper C1 O1 O5 C2    ! beta-anomer definition using non-hydrogen atoms

! D-form definition:
!  IMPRoper C2 C1 O2 C3
!  IMPRoper C3 O3 C2 C4
!  IMPRoper C4 O4 C3 C5  {Axial C4}
!  IMPRoper C5 C6 C4 O5

  IMPRoper H1 O1 O5 C2  {beta C1}
  IMPRoper H2 C1 O2 C3  {C2}
  IMPRoper H3 O3 C2 C4  {C3}
  IMPRoper H4 O4 C3 C5  {C4}
  IMPRoper H5 C4 O5 C6  {C5}

END


!-------------------------------------------------------------------

RESIdue SIA {alpha-N-acetyl neuraminic acid}
 GROUP
  ATOM C1   TYPE=C    CHARge= 0.360   END
  ATOM O1A  TYPE=OC   CHARge=-0.600   END
  ATOM O1B  TYPE=OC   CHARge=-0.600   END
  ATOM C2   TYPE=CCE  CHARge= 0.290   END
  ATOM O2   TYPE=OH1  CHARge=-0.650   END
  ATOM HO2  TYPE=H    CHARge= 0.400   END
  ATOM C3   TYPE=CC   CHARge=-0.200   END
  ATOM H31  TYPE=HA   CHARge= 0.100   END
  ATOM H32  TYPE=HA   CHARge= 0.100   END
  ATOM C4   TYPE=CC   CHARge= 0.150   END
  ATOM H4   TYPE=HA   CHARge= 0.100   END
  ATOM O4   TYPE=OH1  CHARge=-0.650   END
  ATOM HO4  TYPE=H    CHARge= 0.400   END
  ATOM C5   TYPE=CC   CHARge= 0.000   END
  ATOM H5   TYPE=HA   CHARge= 0.100   END
  ATOM N5   TYPE=NH1  CHARge=-0.350   END
  ATOM HN5  TYPE=H    CHARge= 0.250   END
  ATOM C10  TYPE=C    CHARge= 0.550   END
  ATOM O10  TYPE=O    CHARge=-0.550   END
  ATOM C11  TYPE=CC   CHARge=-0.300   END
  ATOM H111 TYPE=HA   CHARge= 0.100   END
  ATOM H112 TYPE=HA   CHARge= 0.100   END
  ATOM H113 TYPE=HA   CHARge= 0.100   END
  ATOM C6   TYPE=CC   CHARge= 0.100   END
  ATOM H6   TYPE=HA   CHARge= 0.100   END
  ATOM O6   TYPE=OE   CHARge=-0.400   END
  ATOM C7   TYPE=CC   CHARge= 0.150   END
  ATOM H7   TYPE=HA   CHARge= 0.100   END
  ATOM O7   TYPE=OH1  CHARge=-0.650   END
  ATOM HO7  TYPE=H    CHARge= 0.400   END
  ATOM C8   TYPE=CC   CHARge= 0.150   END
  ATOM H8   TYPE=HA   CHARge= 0.100   END
  ATOM O8   TYPE=OH1  CHARge=-0.650   END
  ATOM HO8  TYPE=H    CHARge= 0.400   END
  ATOM C9   TYPE=CC   CHARge= 0.050   END
  ATOM H91  TYPE=HA   CHARge= 0.100   END
  ATOM H92  TYPE=HA   CHARge= 0.100   END
  ATOM O9   TYPE=OH1  CHARge=-0.650   END
  ATOM HO9  TYPE=H    CHARge= 0.400   END

  BOND C1 O1A  
  BOND C1 O1B
  BOND C1 C2
  BOND C2 O2
  BOND O2 HO2
  BOND C2 O6
  BOND C2 C3
  BOND C3 H31
  BOND C3 H32
  BOND C3 C4
  BOND C4 H4
  BOND C4 O4
  BOND O4 HO4
  BOND C4 C5
  BOND C5 H5
  BOND C5 N5
  BOND N5 HN5
  BOND N5 C10
  BOND C10 O10
  BOND C10 C11
  BOND C11 H111
  BOND C11 H112
  BOND C11 H113
  BOND C5 C6
  BOND C6 H6
  BOND C6 C7
  BOND C7 H7
  BOND C7 O7
  BOND O7 HO7
  BOND C7 C8
  BOND C8 H8
  BOND C8 O8
  BOND O8 HO8
  BOND C8 C9
  BOND C9 H91
  BOND C9 H92
  BOND C9 O9
  BOND O9 HO9
  BOND C6 O6
  
  DIHEDRAL C2 C3 C4 C5
  DIHEDRAL C3 C4 C5 C6
  DIHEDRAL C4 C5 C6 O6
  DIHEDRAL C5 C6 O6 C2
  DIHEDRAL O6 C2 C3 C4
  DIHEDRAL C1 C2 O2 HO2
  DIHEDRAL O2 C2 C1 O1A
  DIHEDRAL H4 C4 O4 HO4
  DIHEDRAL H5 C5 N5 HN5
  DIHEDRAL C5 N5 C10 C11
  DIHEDRAL N5 C10 C11 H111
  DIHEDRAL H6 C6 C7 C8
  DIHEDRAL H6 C6 C7 O7
  DIHEDRAL C6 C7 C8 C9
  DIHEDRAL C6 C7 C8 O8
  DIHEDRAL C7 C8 C9 O9
  DIHEDRAL C8 C9 O9 HO9

{ This is an L-sugar, so impropers are reversed to maintain ring }
{ geometry equivalent to D-hexoses }

  IMPRoper C1  O1A O1B C2  !planar acid
!  IMPRoper C2  C1 O6 C3 {axial acid, i.e. alpha configuration}
!  IMPRoper C2  O6  O2  C3   ! included improper using non-hydrogen atoms, ATB 12/06/09
!  IMPRoper C3  H31 C2  C4  
!  IMPRoper C4  C3  O4  C5
!  IMPRoper C5  N5  C4  C6
  IMPRoper N5  C10 C5  HN5 !planar N-acetyl N
  IMPRoper C10 C11 N5  O10 !planar N-acetyl C
!  IMPRoper C6  C5  C7  O6
!  IMPRoper C7  C6  O7  C8
!  IMPRoper C8  C7  O8  C9

  IMPRoper C1 O2 O6 C3  {C2 L alpha=D beta}
  IMPRoper H31 H32 C2  C4 {C3}
  IMPRoper H4  O4  C3  C5 {C4}
  IMPRoper H5  C4  N5  C6 {C5}
  IMPRoper H6  C7  C5  O6 {C6}
  IMPRoper H7  O7  C6  C8 {C7}
  IMPRoper H8  O8  C7  C9 {C8}
  IMPRoper H91 H92 C8  O9 {C9}
  IMPRoper C5  N5  C10 C11 {trans peptide}

END

!-------------------------------------------------------------------

RESIdue XYP  !beta-D-xylopyranose 
 GROUP
  ATOM C1   TYPE=CCE  CHARge= 0.350   END
  ATOM H1   TYPE=HA   CHARge= 0.100   END
  ATOM O1   TYPE=OH1  CHARge=-0.650   END
  ATOM HO1  TYPE=H    CHARge= 0.400   END
  ATOM C2   TYPE=CC   CHARge= 0.150   END
  ATOM O2   TYPE=OH1  CHARge=-0.650   END
  ATOM H2   TYPE=HA   CHARge= 0.100   END
  ATOM HO2  TYPE=H    CHARge= 0.400   END
  ATOM C3   TYPE=CC   CHARge= 0.150   END
  ATOM H3   TYPE=HA   CHARge= 0.100   END
  ATOM O3   TYPE=OH1  CHARge=-0.650   END
  ATOM HO3  TYPE=H    CHARge= 0.400   END
  ATOM C4   TYPE=CC   CHARge= 0.150   END
  ATOM H4   TYPE=HA   CHARge= 0.100   END
  ATOM O4   TYPE=OH1  CHARge=-0.650   END
  ATOM HO4  TYPE=H    CHARge= 0.400   END
  ATOM C5   TYPE=CC   CHARge= 0.100   END
  ATOM O5   TYPE=OE   CHARge=-0.400   END
  ATOM H51  TYPE=HA   CHARge= 0.100   END
  ATOM H52  TYPE=HA   CHARge= 0.100   END

  BOND C1 O1  
  BOND C1 H1
  BOND O1 HO1
  BOND C1 O5
  BOND C1 C2
  BOND C2 H2 
  BOND C2 O2
  BOND O2 HO2
  BOND C2 C3
  BOND C3 H3
  BOND C3 O3
  BOND O3 HO3
  BOND C3 C4
  BOND C4 H4
  BOND C4 O4
  BOND O4 HO4
  BOND C4 C5
  BOND C5 H51
  BOND C5 H52
  BOND C5 O5

  DIHEDRAL C1 C2 C3 C4
  DIHEDRAL C2 C3 C4 C5
  DIHEDRAL C3 C4 C5 O5
  DIHEDRAL C4 C5 O5 C1
  DIHEDRAL C5 O5 C1 C2
  DIHEDRAL O5 C1 C2 C3
  DIHEDRAL H1 C1 O1 HO1
  DIHEDRAL H2 C2 O2 HO2
  DIHEDRAL H3 C3 O3 HO3
  DIHEDRAL H4 C4 O4 HO4

!  IMPRoper C1 O5 H1 C2    ! beta-anomer
!  IMPRoper C1 O1 O5 C2    ! beta-anomer using non-hydrogen atoms

!  IMPRoper C2 C1 O2 C3 {equatorial C2}
!  IMPRoper C3 O3 C2 C4
!  IMPRoper C4 C3 O4 C5
!  IMPRoper C5 H51 C4 O5

  IMPRoper H1 O1 O5 C2  {beta C1}
  IMPRoper H2 C1 O2 C3  {C2}
  IMPRoper H3 O3 C2 C4  {C3}
  IMPRoper H4 C3 O4 C5  {C4}
  IMPRoper H51 H52 O5 C4  {C5}

END

!-------------------------------------------------------------------
RESIdue RAM  !alpha-L-rhampyranose
 GROUP
  ATOM C1   TYPE=CCE  CHARge= 0.350   END
  ATOM H1   TYPE=HA   CHARge= 0.100   END
  ATOM O1   TYPE=OH1  CHARge=-0.650   END
  ATOM HO1  TYPE=H    CHARge= 0.400   END
  ATOM C2   TYPE=CC   CHARge= 0.150   END
  ATOM O2   TYPE=OH1  CHARge=-0.650   END
  ATOM H2   TYPE=HA   CHARge= 0.100   END
  ATOM HO2  TYPE=H    CHARge= 0.400   END
  ATOM C3   TYPE=CC   CHARge= 0.150   END
  ATOM H3   TYPE=HA   CHARge= 0.100   END
  ATOM O3   TYPE=OH1  CHARge=-0.650   END
  ATOM HO3  TYPE=H    CHARge= 0.400   END
  ATOM C4   TYPE=CC   CHARge= 0.150   END
  ATOM H4   TYPE=HA   CHARge= 0.100   END
  ATOM O4   TYPE=OH1  CHARge=-0.650   END
  ATOM HO4  TYPE=H    CHARge= 0.400   END
  ATOM C5   TYPE=CC   CHARge= 0.100   END
  ATOM H5   TYPE=HA   CHARge= 0.100   END
  ATOM O5   TYPE=OE   CHARge=-0.400   END
  ATOM C6   TYPE=CC6  CHARge=-0.300   END
  ATOM H61  TYPE=HA   CHARge= 0.100   END
  ATOM H62  TYPE=HA   CHARge= 0.100   END
  ATOM H63  TYPE=HA   CHARge= 0.100   END

  BOND C1 O1  
  BOND C1 H1
  BOND O1 HO1
  BOND C1 O5
  BOND C1 C2
  BOND C2 H2 
  BOND C2 O2
  BOND O2 HO2
  BOND C2 C3
  BOND C3 H3
  BOND C3 O3
  BOND O3 HO3
  BOND C3 C4
  BOND C4 H4
  BOND C4 O4
  BOND O4 HO4
  BOND C4 C5
  BOND C5 H5
  BOND C5 C6
  BOND C6 H61
  BOND C6 H62
  BOND C6 H63
  BOND C5 O5

  DIHEDRAL C1 C2 C3 C4
  DIHEDRAL C2 C3 C4 C5
  DIHEDRAL C3 C4 C5 O5
  DIHEDRAL C4 C5 O5 C1
  DIHEDRAL C5 O5 C1 C2
  DIHEDRAL O5 C1 C2 C3
  DIHEDRAL H1 C1 O1 HO1
  DIHEDRAL H2 C2 O2 HO2
  DIHEDRAL H3 C3 O3 HO3
  DIHEDRAL H4 C4 O4 HO4
  DIHEDRAL H5 C5 C6 H61

  IMPRoper H1 O1 O5 C2  {L alpha C1=D beta}
  IMPRoper H2 C1 O2 C3  {C2}
  IMPRoper H3 C2 O3 C4  {C3}
  IMPRoper H4 O4 C3 C5  {C4}
  IMPRoper H5 O5 C4 C6  {C5}

END

!-------------------------------------------------------------------
RESIdue GXL  !alpha-L-galactopyranose 
 GROUP
  ATOM C1   TYPE=CCE  CHARge= 0.350   END
  ATOM H1   TYPE=HA   CHARge= 0.100   END
  ATOM O1   TYPE=OH1  CHARge=-0.650   END
  ATOM HO1  TYPE=H    CHARge= 0.400   END
  ATOM C2   TYPE=CC   CHARge= 0.150   END
  ATOM O2   TYPE=OH1  CHARge=-0.650   END
  ATOM H2   TYPE=HA   CHARge= 0.100   END
  ATOM HO2  TYPE=H    CHARge= 0.400   END
  ATOM C3   TYPE=CC   CHARge= 0.150   END
  ATOM H3   TYPE=HA   CHARge= 0.100   END
  ATOM O3   TYPE=OH1  CHARge=-0.650   END
  ATOM HO3  TYPE=H    CHARge= 0.400   END
  ATOM C4   TYPE=CC   CHARge= 0.150   END
  ATOM H4   TYPE=HA   CHARge= 0.100   END
  ATOM O4   TYPE=OH1  CHARge=-0.650   END
  ATOM HO4  TYPE=H    CHARge= 0.400   END
  ATOM C5   TYPE=CC   CHARge= 0.100   END
  ATOM H5   TYPE=HA   CHARge= 0.100   END
  ATOM O5   TYPE=OE   CHARge=-0.400   END
  ATOM C6   TYPE=CC6  CHARge= 0.050   END
  ATOM H61  TYPE=HA   CHARge= 0.100   END
  ATOM H62  TYPE=HA   CHARge= 0.100   END
  ATOM O6   TYPE=OH1  CHARge=-0.650   END
  ATOM HO6  TYPE=H    CHARge= 0.400   END

  BOND C1 O1  
  BOND C1 H1
  BOND O1 HO1
  BOND C1 O5
  BOND C1 C2
  BOND C2 H2 
  BOND C2 O2
  BOND O2 HO2
  BOND C2 C3
  BOND C3 H3
  BOND C3 O3
  BOND O3 HO3
  BOND C3 C4
  BOND C4 H4
  BOND C4 O4
  BOND O4 HO4
  BOND C4 C5
  BOND C5 H5
  BOND C5 C6
  BOND C6 H61
  BOND C6 H62
  BOND C6 O6
  BOND O6 HO6
  BOND C5 O5

  DIHEDRAL C1 C2 C3 C4
  DIHEDRAL C2 C3 C4 C5
  DIHEDRAL C3 C4 C5 O5
  DIHEDRAL C4 C5 O5 C1
  DIHEDRAL C5 O5 C1 C2
  DIHEDRAL O5 C1 C2 C3
  DIHEDRAL H1 C1 O1 HO1
  DIHEDRAL H2 C2 O2 HO2
  DIHEDRAL H3 C3 O3 HO3
  DIHEDRAL H4 C4 O4 HO4
  DIHEDRAL H5 C5 C6 O6
  DIHEDRAL C5 C6 O6 H61

  IMPRoper H1 O1 O5 C2  {alpha C1(L) = beta C1(D)}
  IMPRoper H2 O2 C1 C3  {C2}
  IMPRoper H3 C2 O3 C4  {C3}
  IMPRoper H4 C3 O4 C5  {C4}
  IMPRoper H5 O5 C4 C6  {C5}
  IMPRoper H61 H62 O6 C5  !stereo C6

END

!-------------------------------------------------------------------
!-------------------------------------------------------------------

PRESidue B1N {beta link from NAG C1 to Asn Nd2}
 MODIfy  ATOM +ND2  TYPE=NH1 CHARge=-0.35  END
 MODIfy  ATOM +HD22          CHARge= 0.25  END
 DELEte  ATOM +HD21                        END
 MODIfy  ATOM -C1            CHARge= 0.20  END
 DELEte  ATOM -O1                          END
 DELEte  ATOM -HO1                         END

 ADD BOND  -C1  +ND2   
 
 ADD ANGLe +CG   +ND2   -C1  
 ADD ANGLe +HD22 +ND2   -C1  
 ADD ANGLe +ND2  -C1    -C2  
 ADD ANGLe +ND2  -C1    -O5  
 ADD ANGLe +ND2  -C1    -H1  

 !ADD DIHEdral  +CB   +CG    +ND2  -C1  !trans peptide bond
 !ADD DIHEdral  +CG   +ND2   -C1   -C2  
 !ADD DIHEdral  +CG   +ND2   -C1   -O5  
 ADD DIHEdral  +CG   +ND2   -C1   -H1  

 {respecify planar ND2 as removed HD21 above }
 { Note that we take this from the protein parameter file NH1 X X C, which has }
 { a stronger restraint on this (for peptide planes) than the Asn side chain }
 ADD IMPRoper  +ND2  -C1  +HD22   +CG  

 {re-specify beta-anomer ATB 12/26/10}
! IMPRoper -C1 +ND2 -O5 -C2    ! beta-anomer definition using non-hydrogen atoms
 IMPRoper -H1 +ND2 -O5 -C2    ! beta-anomer definition using non-hydrogen atoms

END

!-------------------------------------------------------------------


PRESidue B12 {beta(1,2) link}
 MODIfy  ATOM +O2   TYPE=OA  CHARge=-0.40  END
 MODIfy  ATOM +C2            CHARge= 0.10  END
 DELEte  ATOM +HO2                         END
 MODIfy  ATOM -C1            CHARge= 0.30  END 
 DELEte  ATOM -O1                          END
 DELEte  ATOM -HO1                         END

 ADD BOND -C1  +O2 

 ADD ANGle +C2  +O2  -C1  
 ADD ANGle +O2  -C1  -H1  
 ADD ANGle +O2  -C1  -O5  
 ADD ANGle +O2  -C1  -C2  

 ADD DIHEdral  +C2  +O2  -C1  -H1 
 ADD DIHEdral  +C2  +O2  -C1  -O5 
 ADD DIHEdral  +C2  +O2  -C1  -C2 

 {re-specify beta-anomer ATB 12/26/10  - except for FUL}
! IMPRoper -C1 +O2 -O5 -C2    ! beta-anomer definition using non-hydrogen atoms
 IMPRoper -H1 +O2 -O5 -C2    ! beta-anomer definition using non-hydrogen atoms
 
END

!-------------------------------------------------------------------

PRESidue B14 {beta(1,4) link}
 MODIfy  ATOM +O4   TYPE=OA  CHARge=-0.40  END
 MODIfy  ATOM +C4            CHARge= 0.10  END
 DELEte  ATOM +HO4                         END
 MODIfy  ATOM -C1            CHARge= 0.30  END 
 DELEte  ATOM -O1                          END
 DELEte  ATOM -HO1                         END

 ADD BOND -C1  +O4 

 ADD ANGle +C4  +O4  -C1  
 ADD ANGle +O4  -C1  -H1  
 ADD ANGle +O4  -C1  -O5  
 ADD ANGle +O4  -C1  -C2  

 ADD DIHEdral  +C4  +O4  -C1  -H1 
 ADD DIHEdral  +C4  +O4  -C1  -O5 
 ADD DIHEdral  +C4  +O4  -C1  -C2 
 
 {re-specify beta-anomer ATB 12/26/10 - except for FUL}
! IMPRoper -C1 +O4 -O5 -C2    ! beta-anomer definition using non-hydrogen atoms
 IMPRoper -H1 +O4 -O5 -C2    ! beta-anomer definition using non-hydrogen atoms

END

!-------------------------------------------------------------------

PRESidue A12 {alpha(1,2) link}
 MODIfy  ATOM +O2   TYPE=OA  CHARge=-0.40  END 
 MODIfy  ATOM +C2            CHARge= 0.10  END
 DELEte  ATOM +HO2                         END
 MODIfy  ATOM -C1   TYPE=CCA CHARge= 0.30  END 
 DELEte  ATOM -O1                          END
 DELEte  ATOM -HO1                         END

 ADD BOND -C1  +O2 

 ADD ANGle +C2  +O2  -C1  
 ADD ANGle +O2  -C1  -H1  
 ADD ANGle +O2  -C1  -O5  
 ADD ANGle +O2  -C1  -C2  

 ADD DIHEdral  +C2  +O2  -C1  -H1 
 ADD DIHEdral  +C2  +O2  -C1  -O5 
 ADD DIHEdral  +C2  +O2  -C1  -C2 

 {re-specify alpha-anomer ATB 12/26/10 - except FUC}
! IMPRoper -C1 -O5 +O2 -C2    ! alpha-anomer definition using non-hydrogen atoms
 IMPRoper -H1 -O5 +O2 -C2    ! alpha-anomer definition using non-hydrogen atoms

END

!-------------------------------------------------------------------


PRESidue A13 {alpha(1,3) link}
 MODIfy  ATOM +O3   TYPE=OA  CHARge=-0.40  END 
 MODIfy  ATOM +C3            CHARge= 0.10  END
 DELEte  ATOM +HO3                         END
 MODIfy  ATOM -C1   TYPE=CCA CHARge= 0.30  END 
 DELEte  ATOM -O1                          END
 DELEte  ATOM -HO1                         END

 ADD BOND -C1  +O3 

 ADD ANGle +C3  +O3  -C1  
 ADD ANGle +O3  -C1  -H1  
 ADD ANGle +O3  -C1  -O5  
 ADD ANGle +O3  -C1  -C2  

 ADD DIHEdral  +C3  +O3  -C1  -H1 
 ADD DIHEdral  +C3  +O3  -C1  -O5 
 ADD DIHEdral  +C3  +O3  -C1  -C2 

 {re-specify alpha-anomer ATB 12/26/10 - except FUC}
! IMPRoper -C1 -O5 +O3 -C2    ! alpha-anomer definition using non-hydrogen atoms
 IMPRoper -H1 -O5 +O3 -C2    ! alpha-anomer definition using non-hydrogen atoms
 
END

!-------------------------------------------------------------------

PRESidue A14 {alpha(1,4) link}
 MODIfy  ATOM +O4   TYPE=OA  CHARge=-0.40  END 
 MODIfy  ATOM +C4            CHARge= 0.10  END
 DELEte  ATOM +HO4                         END
 MODIfy  ATOM -C1   TYPE=CCA CHARge= 0.30  END 
 DELEte  ATOM -O1                          END
 DELEte  ATOM -HO1                         END

 ADD BOND -C1  +O4 

 ADD ANGle +C4  +O4  -C1  
 ADD ANGle +O4  -C1  -H1  
 ADD ANGle +O4  -C1  -O5  
 ADD ANGle +O4  -C1  -C2  

 ADD DIHEdral  +C4  +O4  -C1  -H1 
 ADD DIHEdral  +C4  +O4  -C1  -O5 
 ADD DIHEdral  +C4  +O4  -C1  -C2 

 {re-specify alpha-anomer ATB 12/26/10 - except FUC}
! IMPRoper -C1 -O5 +O4 -C2    ! alpha-anomer definition using non-hydrogen atoms
 IMPRoper -H1 -O5 +O4 -C2    ! alpha-anomer definition using non-hydrogen atoms
 
END

!-------------------------------------------------------------------

PRESidue A16 { alpha(1,6) link }
 MODIfy  ATOM +O6   TYPE=OA  CHARge=-0.40  END 
 MODIfy  ATOM +C6            CHARge= 0.00  END
 DELEte  ATOM +HO6                         END
 MODIfy  ATOM -C1   TYPE=CCA CHARge= 0.30  END 
 DELEte  ATOM -O1                          END
 DELEte  ATOM -HO1                         END

 ADD BOND -C1  +O6 

 ADD ANGle +C6  +O6  -C1  
 ADD ANGle +O6  -C1  -H1  
 ADD ANGle +O6  -C1  -O5  
 ADD ANGle +O6  -C1  -C2   

 ADD DIHEdral  +C6  +O6  -C1  -H1 
 ADD DIHEdral  +C6  +O6  -C1  -O5 
 ADD DIHEdral  +C6  +O6  -C1  -C2 

 {re-specify alpha-anomer ATB 12/26/10 - except FUC}
! IMPRoper -C1 -O5 +O6 -C2    ! alpha-anomer definition using non-hydrogen atoms
 IMPRoper -H1 -O5 +O6 -C2    ! alpha-anomer definition using non-hydrogen atoms
 
END

!-------------------------------------------------------------------

PRESidue B12L {FUL beta(1,2) link}
 MODIfy  ATOM +O2   TYPE=OA  CHARge=-0.40  END
 MODIfy  ATOM +C2            CHARge= 0.10  END
 DELEte  ATOM +HO2                         END
 MODIfy  ATOM -C1            CHARge= 0.30  END 
 DELEte  ATOM -O1                          END
 DELEte  ATOM -HO1                         END

 ADD BOND -C1  +O2 

 ADD ANGle +C2  +O2  -C1  
 ADD ANGle +O2  -C1  -H1  
 ADD ANGle +O2  -C1  -O5  
 ADD ANGle +O2  -C1  -C2  

 ADD DIHEdral  +C2  +O2  -C1  -H1 
 ADD DIHEdral  +C2  +O2  -C1  -O5 
 ADD DIHEdral  +C2  +O2  -C1  -C2 

 {re-specify beta-anomer ATB 12/26/10  - for FUL}
! IMPRoper -C1 -O5 +O2 -C2    ! beta-anomer definition using non-hydrogen atoms
 IMPRoper -H1 -O5 +O2 -C2    ! beta-anomer definition using non-hydrogen atoms
 
END

!-------------------------------------------------------------------

PRESidue B14L {FUL beta(1,4) link}
 MODIfy  ATOM +O4   TYPE=OA  CHARge=-0.40  END
 MODIfy  ATOM +C4            CHARge= 0.10  END
 DELEte  ATOM +HO4                         END
 MODIfy  ATOM -C1            CHARge= 0.30  END 
 DELEte  ATOM -O1                          END
 DELEte  ATOM -HO1                         END

 ADD BOND -C1  +O4 

 ADD ANGle +C4  +O4  -C1  
 ADD ANGle +O4  -C1  -H1  
 ADD ANGle +O4  -C1  -O5  
 ADD ANGle +O4  -C1  -C2  

 ADD DIHEdral  +C4  +O4  -C1  -H1 
 ADD DIHEdral  +C4  +O4  -C1  -O5 
 ADD DIHEdral  +C4  +O4  -C1  -C2 
 
 {re-specify beta-anomer ATB 12/26/10 - for FUL}
! IMPRoper -C1 -O5 +O4 -C2    ! beta-anomer definition using non-hydrogen atoms
 IMPRoper -H1 -O5 +O4 -C2    ! beta-anomer definition using non-hydrogen atoms

END

!-------------------------------------------------------------------

PRESidue A12L {FUC alpha(1,2) link}
 MODIfy  ATOM +O2   TYPE=OA  CHARge=-0.40  END 
 MODIfy  ATOM +C2            CHARge= 0.10  END
 DELEte  ATOM +HO2                         END
 MODIfy  ATOM -C1   TYPE=CCA CHARge= 0.30  END 
 DELEte  ATOM -O1                          END
 DELEte  ATOM -HO1                         END

 ADD BOND -C1  +O2 

 ADD ANGle +C2  +O2  -C1  
 ADD ANGle +O2  -C1  -H1  
 ADD ANGle +O2  -C1  -O5  
 ADD ANGle +O2  -C1  -C2  

 ADD DIHEdral  +C2  +O2  -C1  -H1 
 ADD DIHEdral  +C2  +O2  -C1  -O5 
 ADD DIHEdral  +C2  +O2  -C1  -C2 

 {re-specify alpha-anomer ATB 12/26/10 - FUC}
! IMPRoper -C1 +O2 -O5 -C2    ! alpha-anomer definition using non-hydrogen atoms
 IMPRoper -H1 +O2 -O5 -C2    ! alpha-anomer definition using non-hydrogen atoms

END

!-------------------------------------------------------------------


PRESidue A13L {FUC alpha(1,3) link}
 MODIfy  ATOM +O3   TYPE=OA  CHARge=-0.40  END 
 MODIfy  ATOM +C3            CHARge= 0.10  END
 DELEte  ATOM +HO3                         END
 MODIfy  ATOM -C1   TYPE=CCA CHARge= 0.30  END 
 DELEte  ATOM -O1                          END
 DELEte  ATOM -HO1                         END

 ADD BOND -C1  +O3 

 ADD ANGle +C3  +O3  -C1  
 ADD ANGle +O3  -C1  -H1  
 ADD ANGle +O3  -C1  -O5  
 ADD ANGle +O3  -C1  -C2  

 ADD DIHEdral  +C3  +O3  -C1  -H1 
 ADD DIHEdral  +C3  +O3  -C1  -O5 
 ADD DIHEdral  +C3  +O3  -C1  -C2 

 {re-specify alpha-anomer ATB 12/26/10 - FUC}
! IMPRoper -C1 +O3 -O5 -C2    ! alpha-anomer definition using non-hydrogen atoms
 IMPRoper -H1 +O3 -O5 -C2    ! alpha-anomer definition using non-hydrogen atoms
 
END

!-------------------------------------------------------------------

PRESidue A14L {FUC alpha(1,4) link}
 MODIfy  ATOM +O4   TYPE=OA  CHARge=-0.40  END 
 MODIfy  ATOM +C4            CHARge= 0.10  END
 DELEte  ATOM +HO4                         END
 MODIfy  ATOM -C1   TYPE=CCA CHARge= 0.30  END 
 DELEte  ATOM -O1                          END
 DELEte  ATOM -HO1                         END

 ADD BOND -C1  +O4 

 ADD ANGle +C4  +O4  -C1  
 ADD ANGle +O4  -C1  -H1  
 ADD ANGle +O4  -C1  -O5  
 ADD ANGle +O4  -C1  -C2  

 ADD DIHEdral  +C4  +O4  -C1  -H1 
 ADD DIHEdral  +C4  +O4  -C1  -O5 
 ADD DIHEdral  +C4  +O4  -C1  -C2 

 {re-specify alpha-anomer ATB 12/26/10 - FUC}
! IMPRoper -C1 +O4 -O5 -C2    ! alpha-anomer definition using non-hydrogen atoms
 IMPRoper -H1 +O4 -O5 -C2    ! alpha-anomer definition using non-hydrogen atoms
 
END

!-------------------------------------------------------------------

PRESidue A16L {FUC alpha(1,6) link }
 MODIfy  ATOM +O6   TYPE=OA  CHARge=-0.40  END 
 MODIfy  ATOM +C6            CHARge= 0.00  END
 DELEte  ATOM +HO6                         END
 MODIfy  ATOM -C1   TYPE=CCA CHARge= 0.30  END 
 DELEte  ATOM -O1                          END
 DELEte  ATOM -HO1                         END

 ADD BOND -C1  +O6 

 ADD ANGle +C6  +O6  -C1  
 ADD ANGle +O6  -C1  -H1  
 ADD ANGle +O6  -C1  -O5  
 ADD ANGle +O6  -C1  -C2   

 ADD DIHEdral  +C6  +O6  -C1  -H1 
 ADD DIHEdral  +C6  +O6  -C1  -O5 
 ADD DIHEdral  +C6  +O6  -C1  -C2 

 {re-specify alpha-anomer ATB 12/26/10 - FUC}
! IMPRoper -C1 +O6 -O5 -C2    ! alpha-anomer definition using non-hydrogen atoms
 IMPRoper -H1 +O6 -O5 -C2    ! alpha-anomer definition using non-hydrogen atoms
 
END

!-------------------------------------------------------------------

{Links for SIA (sialic acid) -- input anomer is assumed ALPHA, i.e. glycosidic }
{ oxygen is equatorial to the NANA ring }

PRESidue A23 {alpha(2,3) link for NANA}

 MODIfy  ATOM +O3   TYPE=OA  CHARge=-0.40  END 
 MODIfy  ATOM +C3            CHARge= 0.10  END
 DELEte  ATOM +HO3                         END
 MODIfy  ATOM -C2            CHARge= 0.24  END 
 DELEte  ATOM -O2                          END
 DELEte  ATOM -HO2                         END

 ADD BOND -C2  +O3 

 ADD ANGle +C3  +O3  -C2  
 ADD ANGle +O3  -C2  -C1  
 ADD ANGle +O3  -C2  -O6   
 ADD ANGle +O3  -C2  -C3  

 ADD DIHEdral  +C3  +O3  -C2  -C1 
 ADD DIHEdral  +C3  +O3  -C2  -O6 
 ADD DIHEdral  +C3  +O3  -C2  -C3 
 ADD DIHEdral  +O3  -C2  -C1  -O1A
 
END

PRESidue A26 {alpha(2,6) link for NANA}
 MODIfy  ATOM +O6   TYPE=OA  CHARge=-0.40  END 
 MODIfy  ATOM +C6            CHARge= 0.00  END
 DELEte  ATOM +HO6                         END
 MODIfy  ATOM -C2            CHARge= 0.24  END 
 DELEte  ATOM -O2                          END
 DELEte  ATOM -HO2                         END

 ADD BOND -C2  +O6 

 ADD ANGle +C6  +O6  -C2  
 ADD ANGle +O6  -C2  -C1  
 ADD ANGle +O6  -C2  -O6  
 ADD ANGle +O6  -C2  -C3  

 ADD DIHEdral  +C6  +O6  -C2  -C1 
 ADD DIHEdral  +C6  +O6  -C2  -O6 
 ADD DIHEdral  +C6  +O6  -C2  -C3  
 ADD DIHEdral  +O6  -C2  -C1  -O1A
 

END

!-------------------------------------------------------------------

PRESidue A1S {alpha link from C1 to Ser OG}
! MODIfy  ATOM +OG  TYPE=OA  CHARge=-0.38   END {cns v1.2}
 MODIfy  ATOM +OG  TYPE=OA  CHARge=-0.365  END {cns v1.3}
 DELEte  ATOM +HG                          END
 MODIfy  ATOM -C1  TYPE=CCA CHARge= 0.20   END 
 DELEte  ATOM -O1                          END
 DELEte  ATOM -HO1                         END

 ADD BOND  -C1  +OG   
 
 ADD ANGLe +CB   +OG   -C1  
 ADD ANGLe +OG  -C1    -C2  
 ADD ANGLe +OG  -C1    -O5  
 ADD ANGLe +OG  -C1    -H1  

 ADD DIHEdral  +CA   +CB   +OG  -C1
 ADD DIHEdral  +CB   +OG   -C1  -H1

 ADD IMPRoper -H1 -O5 +OG -C2  {alpha}

END

PRESidue B1S {beta link from C1 to Ser OG}
! MODIfy  ATOM +OG  TYPE=OA  CHARge=-0.38   END {cns1.2}
 MODIfy  ATOM +OG  TYPE=OA  CHARge=-0.365  END {cns 1.3}
 DELEte  ATOM +HG                          END
 MODIfy  ATOM -C1           CHARge= 0.20   END
 DELEte  ATOM -O1                          END
 DELEte  ATOM -HO1                         END

 ADD BOND  -C1  +OG   
 
 ADD ANGLe +CB   +OG   -C1  
 ADD ANGLe +OG  -C1    -C2  
 ADD ANGLe +OG  -C1    -O5  
 ADD ANGLe +OG  -C1    -H1  

 ADD DIHEdral  +CA   +CB   +OG  -C1
 ADD DIHEdral  +CB   +OG   -C1  -H1

 ADD IMPRoper -H1 +OG -O5 -C2  {beta}

END

PRESidue B1SL {beta link from L-C1 to Ser OG}
! MODIfy  ATOM +OG  TYPE=OA  CHARge=-0.38   END {cns v1.2}
 MODIfy  ATOM +OG  TYPE=OA  CHARge=-0.365  END {cns v1.3}
 DELEte  ATOM +HG                          END
 MODIfy  ATOM -C1           CHARge= 0.20   END 
 DELEte  ATOM -O1                          END
 DELEte  ATOM -HO1                         END

 ADD BOND  -C1  +OG   
 
 ADD ANGLe +CB   +OG   -C1  
 ADD ANGLe +OG  -C1    -C2  
 ADD ANGLe +OG  -C1    -O5  
 ADD ANGLe +OG  -C1    -H1  

 ADD DIHEdral  +CA   +CB   +OG  -C1
 ADD DIHEdral  +CB   +OG   -C1  -H1

 ADD IMPRoper -H1 -O5 +OG -C2  {alpha}

END

PRESidue A1SL {alpha link from L-C1 to Ser OG}
! MODIfy  ATOM +OG  TYPE=OA  CHARge=-0.38   END {cns1.2}
 MODIfy  ATOM +OG  TYPE=OA  CHARge=-0.365  END {cns 1.3}
 DELEte  ATOM +HG                          END
 MODIfy  ATOM -C1  TYPE=CCA CHARge= 0.20   END
 DELEte  ATOM -O1                          END
 DELEte  ATOM -HO1                         END

 ADD BOND  -C1  +OG   
 
 ADD ANGLe +CB   +OG   -C1  
 ADD ANGLe +OG  -C1    -C2  
 ADD ANGLe +OG  -C1    -O5  
 ADD ANGLe +OG  -C1    -H1  

 ADD DIHEdral  +CA   +CB   +OG  -C1
 ADD DIHEdral  +CB   +OG   -C1  -H1

 ADD IMPRoper -H1 +OG -O5 -C2  {beta}

END

!-------------------------------------------------------------------

PRESidue A1T {alpha link from C1 to Thr OG1}
! MODIfy  ATOM +OG1 TYPE=OA  CHARge=-0.38   END {cns 1.2}
 MODIfy  ATOM +OG1 TYPE=OA  CHARge=-0.365  END {cns 1.3}
! MODIfy  ATOM +CB TYPE=CH1E                END {cns 1.2}
 DELEte  ATOM +HG1                         END
 MODIfy  ATOM -C1  TYPE=CCA CHARge= 0.20   END
 DELEte  ATOM -O1                          END
 DELEte  ATOM -HO1                         END

 ADD BOND  -C1  +OG1   
 
 ADD ANGLe +CB   +OG1  -C1  
 ADD ANGLe +OG1 -C1    -C2  
 ADD ANGLe +OG1 -C1    -O5  
 ADD ANGLe +OG1 -C1    -H1  

 ADD DIHEdral  +CA   +CB   +OG1 -C1
 ADD DIHEdral  +CB   +OG1  -C1  -H1

 ADD IMPRoper -H1 -O5 +OG1 -C2  {alpha}

END

PRESidue B1T {beta link from C1 to Thr OG1}
! MODIfy  ATOM +OG1 TYPE=OA  CHARge=-0.38   END {cns 1.2}
 MODIfy  ATOM +OG1 TYPE=OA  CHARge=-0.365  END {cns 1.3}
! MODIfy  ATOM +CB TYPE=CH1E                END {cns 1.2}
 DELEte  ATOM +HG1                         END
 MODIfy  ATOM -C1           CHARge= 0.20   END
 DELEte  ATOM -O1                          END
 DELEte  ATOM -HO1                         END

 ADD BOND  -C1  +OG1
 
 ADD ANGLe +CB   +OG1  -C1  
 ADD ANGLe +OG1 -C1    -C2  
 ADD ANGLe +OG1 -C1    -O5  
 ADD ANGLe +OG1 -C1    -H1  

 ADD DIHEdral  +CA   +CB   +OG1 -C1
 ADD DIHEdral  +CB   +OG1  -C1  -H1

 ADD IMPRoper -H1 +OG1 -O5 -C2  {beta}

END

PRESidue B1TL {beta link from L-C1 to Thr OG1}
! MODIfy  ATOM +OG1 TYPE=OA  CHARge=-0.38   END {cns 1.2}
 MODIfy  ATOM +OG1 TYPE=OA  CHARge=-0.365  END {cns 1.3}
! MODIfy  ATOM +CB TYPE=CH1E                END {cns 1.2}
 DELEte  ATOM +HG1                         END
 MODIfy  ATOM -C1           CHARge= 0.20   END
 DELEte  ATOM -O1                          END
 DELEte  ATOM -HO1                         END

 ADD BOND  -C1  +OG1   
 
 ADD ANGLe +CB   +OG1  -C1  
 ADD ANGLe +OG1 -C1    -C2  
 ADD ANGLe +OG1 -C1    -O5  
 ADD ANGLe +OG1 -C1    -H1  

 ADD DIHEdral  +CA   +CB   +OG1 -C1
 ADD DIHEdral  +CB   +OG1  -C1  -H1

 ADD IMPRoper -H1 -O5 +OG1 -C2  {alpha}

END

PRESidue A1TL {alpha link from L-C1 to Thr OG1}
! MODIfy  ATOM +OG1 TYPE=OA  CHARge=-0.38   END {cns 1.2}
 MODIfy  ATOM +OG1 TYPE=OA  CHARge=-0.365  END {cns 1.3}
! MODIfy  ATOM +CB TYPE=CH1E                END {cns 1.2}
 DELEte  ATOM +HG1                         END
 MODIfy  ATOM -C1  TYPE=CCA CHARge= 0.20   END
 DELEte  ATOM -O1                          END
 DELEte  ATOM -HO1                         END

 ADD BOND  -C1  +OG1
 
 ADD ANGLe +CB   +OG1  -C1  
 ADD ANGLe +OG1 -C1    -C2  
 ADD ANGLe +OG1 -C1    -O5  
 ADD ANGLe +OG1 -C1    -H1  

 ADD DIHEdral  +CA   +CB   +OG1 -C1
 ADD DIHEdral  +CB   +OG1  -C1  -H1

 ADD IMPRoper -H1 +OG1 -O5 -C2  {beta}

END

!-------------------------------------------------------------------

PRESidue A1C {alpha link from C1 to Cys SG}
! MODIfy  ATOM +SG TYPE=S  CHARge=0.000   END {cns 1.2}
 MODIfy  ATOM +SG TYPE=S  CHARge=-0.180  END {cns 1.3}
 DELEte  ATOM +HG                         END
 MODIfy  ATOM -C1  TYPE=CCA CHARge= 0.20   END
 DELEte  ATOM -O1                          END
 DELEte  ATOM -HO1                         END

 ADD BOND  -C1  +SG
 
 ADD ANGLe +CB   +SG  -C1  
 ADD ANGLe +SG -C1    -C2  
 ADD ANGLe +SG -C1    -O5  
 ADD ANGLe +SG -C1    -H1  

 ADD DIHEdral  +CA   +CB   +SG -C1
 ADD DIHEdral  +CB   +SG  -C1  -H1

 ADD IMPRoper -H1 -O5 +SG -C2  {alpha}

END

PRESidue B1C {beta link from C1 to Cys SG}
! MODIfy  ATOM +SG TYPE=S  CHARge=0.000   END {cns 1.2}
 MODIfy  ATOM +SG TYPE=S  CHARge=-0.180  END {cns 1.3}
 DELEte  ATOM +HG                         END
 MODIfy  ATOM -C1           CHARge= 0.20   END
 DELEte  ATOM -O1                          END
 DELEte  ATOM -HO1                         END

 ADD BOND  -C1  +SG
 
 ADD ANGLe +CB   +SG  -C1  
 ADD ANGLe +SG -C1    -C2  
 ADD ANGLe +SG -C1    -O5  
 ADD ANGLe +SG -C1    -H1  

 ADD DIHEdral  +CA   +CB   +SG -C1
 ADD DIHEdral  +CB   +SG  -C1  -H1

 ADD IMPRoper -H1 +SG -O5 -C2  {beta}

END

PRESidue B1CL {beta link from L-C1 to Cys SG}
! MODIfy  ATOM +SG TYPE=S  CHARge=0.000   END {cns 1.2}
 MODIfy  ATOM +SG TYPE=S  CHARge=-0.180  END {cns 1.3}
 DELEte  ATOM +HG                         END
 MODIfy  ATOM -C1          CHARge= 0.20   END
 DELEte  ATOM -O1                          END
 DELEte  ATOM -HO1                         END

 ADD BOND  -C1  +SG
 
 ADD ANGLe +CB   +SG  -C1  
 ADD ANGLe +SG -C1    -C2  
 ADD ANGLe +SG -C1    -O5  
 ADD ANGLe +SG -C1    -H1  

 ADD DIHEdral  +CA   +CB   +SG -C1
 ADD DIHEdral  +CB   +SG  -C1  -H1

 ADD IMPRoper -H1 -O5 +SG -C2  {alpha}

END

PRESidue A1CL {alpha link from L-C1 to Cys SG}
! MODIfy  ATOM +SG TYPE=S  CHARge=0.000   END {cns 1.2}
 MODIfy  ATOM +SG TYPE=S  CHARge=-0.180  END {cns 1.3}
 DELEte  ATOM +HG                         END
 MODIfy  ATOM -C1 TYPE=CCA  CHARge= 0.20   END
 DELEte  ATOM -O1                          END
 DELEte  ATOM -HO1                         END

 ADD BOND  -C1  +SG
 
 ADD ANGLe +CB   +SG  -C1  
 ADD ANGLe +SG -C1    -C2  
 ADD ANGLe +SG -C1    -O5  
 ADD ANGLe +SG -C1    -H1  

 ADD DIHEdral  +CA   +CB   +SG -C1
 ADD DIHEdral  +CB   +SG  -C1  -H1

 ADD IMPRoper -H1 +SG -O5 -C2  {beta}

END

!-------------------------------------------------------------------
PRESidue B13 {beta(1,3) link}
 MODIfy  ATOM +O3   TYPE=OA  CHARge=-0.40  END
 MODIfy  ATOM +C3            CHARge= 0.10  END
 DELEte  ATOM +HO3                         END
 MODIfy  ATOM -C1            CHARge= 0.30  END 
 DELEte  ATOM -O1                          END
 DELEte  ATOM -HO1                         END

 ADD BOND -C1  +O3 

 ADD ANGle +C3  +O3  -C1  
 ADD ANGle +O3  -C1  -H1  
 ADD ANGle +O3  -C1  -O5  
 ADD ANGle +O3  -C1  -C2  

 ADD DIHEdral  +C3  +O3  -C1  -H1 
 ADD DIHEdral  +C3  +O3  -C1  -O5 
 ADD DIHEdral  +C3  +O3  -C1  -C2 
 
 IMPRoper -H1 +O3 -O5 -C2 

END

!-------------------------------------------------------------------
PRESidue B13L {beta(1,3) link for L-sugar}
 MODIfy  ATOM +O3   TYPE=OA  CHARge=-0.40  END 
 MODIfy  ATOM +C3            CHARge= 0.10  END
 DELEte  ATOM +HO3                         END
 MODIfy  ATOM -C1   TYPE=CCA CHARge= 0.30  END 
 DELEte  ATOM -O1                          END
 DELEte  ATOM -HO1                         END

 ADD BOND -C1  +O3 

 ADD ANGle +C3  +O3  -C1  
 ADD ANGle +O3  -C1  -H1  
 ADD ANGle +O3  -C1  -O5  
 ADD ANGle +O3  -C1  -C2  

 ADD DIHEdral  +C3  +O3  -C1  -H1 
 ADD DIHEdral  +C3  +O3  -C1  -O5 
 ADD DIHEdral  +C3  +O3  -C1  -C2 

 IMPRoper -H1 -O5 +O3 -C2
 
END

!-------------------------------------------------------------------

PRESidue B16 { beta(1,6) link }
 MODIfy  ATOM +O6   TYPE=OA  CHARge=-0.40  END 
 MODIfy  ATOM +C6            CHARge= 0.00  END
 DELEte  ATOM +HO6                         END
 MODIfy  ATOM -C1            CHARge= 0.30  END 
 DELEte  ATOM -O1                          END
 DELEte  ATOM -HO1                         END

 ADD BOND -C1  +O6 

 ADD ANGle +C6  +O6  -C1  
 ADD ANGle +O6  -C1  -H1  
 ADD ANGle +O6  -C1  -O5  
 ADD ANGle +O6  -C1  -C2   

 ADD DIHEdral  +C6  +O6  -C1  -H1 
 ADD DIHEdral  +C6  +O6  -C1  -O5 
 ADD DIHEdral  +C6  +O6  -C1  -C2 

 {re-specify alpha-anomer ATB 12/26/10 - except FUC}
! IMPRoper -C1 -O5 +O6 -C2    ! alpha-anomer definition using non-hydrogen atoms
 IMPRoper -H1 +O6 -O5 -C2    ! alpha-anomer definition using non-hydrogen atoms
 
END

!-------------------------------------------------------------------

PRESidue B16L {FUC alpha(1,6) link }
 MODIfy  ATOM +O6   TYPE=OA  CHARge=-0.40  END 
 MODIfy  ATOM +C6            CHARge= 0.00  END
 DELEte  ATOM +HO6                         END
 MODIfy  ATOM -C1            CHARge= 0.30  END 
 DELEte  ATOM -O1                          END
 DELEte  ATOM -HO1                         END

 ADD BOND -C1  +O6 

 ADD ANGle +C6  +O6  -C1  
 ADD ANGle +O6  -C1  -H1  
 ADD ANGle +O6  -C1  -O5  
 ADD ANGle +O6  -C1  -C2   

 ADD DIHEdral  +C6  +O6  -C1  -H1 
 ADD DIHEdral  +C6  +O6  -C1  -O5 
 ADD DIHEdral  +C6  +O6  -C1  -C2 

 {re-specify alpha-anomer ATB 12/26/10 - FUC}
! IMPRoper -C1 +O6 -O5 -C2    ! alpha-anomer definition using non-hydrogen atoms
 IMPRoper -H1 -O5 +O6 -C2    ! alpha-anomer definition using non-hydrogen atoms
 
END

!-------------------------------------------------------------------

set message=$old_message echo=$old_echo end
